# Supplementary material for: A Genome-Wide Association Study of Outcome After Aneurysmal Subarachnoid Haemorrhage: Discovery Analysis
Source: Transl Stroke Res. 2022 Oct 20;14(5):681–7. doi: 10.1007/s12975-022-01095-4 (PMC10444641; doi:10.1007/s12975-022-01095-4)
Supplement: Supplementary file 1 — Supplementary file1 (XLSX 159 KB) [file 12975_2022_1095_MOESM1_ESM.xlsx]

## Sheet: Supplementary t1A
Supplementary table 1A. Meta-analysis of outcome (HATCH datasets) for SNPs with p</= 1x10E-04 including gene mapping using wANNOVAR.
CHR	BP	SNP	Alternate allele	Number of datasets tested	P	OR	Q	I	Location	Nearest gene(s)	Distance from nearest gene(s) if intergenic
1	39380385	1:39380385:T:C	T	5	7.695e-05	1.5536	0.086	50.96	intronic	RHBDL2
1	55303341	1:55303341:G:T	T	4	8.281e-06	2.5186	0.636	0	intronic	LEXM
1	163937039	1:163937039:T:A	A	4	3.76e-05	2.0633	0.6856	0	intergenic	LOC100422212;PBX1	dist=544058;dist=591558
1	163942372	1:163942372:G:A	A	4	3.76e-05	2.0633	0.6856	0	intergenic	LOC100422212;PBX1	dist=549391;dist=586225
1	163944712	1:163944712:T:C	C	4	3.259e-05	2.0752	0.6971	0	intergenic	LOC100422212;PBX1	dist=551731;dist=583885
1	163947842	1:163947842:G:A	A	4	2.543e-05	2.0901	0.7245	0	intergenic	LOC100422212;PBX1	dist=554861;dist=580755
2	38350007	2:38350007:A:G	G	6	4.652e-05	0.5164	0.9801	0	intergenic	CYP1B1;CYP1B1-AS1	dist=46684;dist=8240
2	38669692	2:38669692:G:A	A	4	4.132e-05	1.831	0.1713	40.09	intergenic	LINC01883;LOC101929596	dist=8977;dist=16088
2	38729008	2:38729008:C:T	T	6	7.607e-05	1.6192	0.1088	44.49	ncRNA_intronic	LOC101929596
2	76646295	2:76646295:T:G	T	3	3.033e-05	2.4076	0.0595	64.57	intergenic	GCFC2;LRRTM4	dist=708184;dist=328555
2	78346731	2:78346731:A:C	C	6	8.78e-05	1.6184	0.5649	0	ncRNA_intronic	LOC101927948;LOC101927967
2	142443923	2:142443923:T:C	C	5	5.496e-05	0.6211	0.7457	0	intronic	LRP1B
2	142447616	2:142447616:A:T	T	5	8.618e-06	0.6001	0.5244	0	intronic	LRP1B
2	142449759	2:142449759:A:G	G	5	1.081e-05	0.6051	0.5235	0	intronic	LRP1B
2	142450121	2:142450121:G:T	T	5	8.498e-05	0.624	0.8244	0	intronic	LRP1B
2	142450948	2:142450948:T:A	A	5	7.358e-06	0.5993	0.6001	0	intronic	LRP1B
2	142456472	2:142456472:G:A	A	5	9.57e-05	0.6258	0.8348	0	intronic	LRP1B
2	142457109	2:142457109:C:T	T	5	1.145e-05	0.6018	0.7188	0	intronic	LRP1B
2	142457333	2:142457333:A:G	G	5	9.376e-05	0.6267	0.7565	0	intronic	LRP1B
2	142458316	2:142458316:A:G	G	5	9.92e-05	0.6272	0.7787	0	intronic	LRP1B
2	142458688	2:142458688:T:A	A	5	6.053e-05	0.623	0.7015	0	intronic	LRP1B
2	142459041	2:142459041:T:C	C	5	7.53e-05	0.6264	0.7387	0	intronic	LRP1B
2	142459144	2:142459144:C:T	T	5	8.509e-05	0.6289	0.7671	0	intronic	LRP1B
2	142459486	2:142459486:T:C	C	5	8.509e-05	0.6289	0.7671	0	intronic	LRP1B
2	142459562	2:142459562:A:G	G	5	7.53e-05	0.6264	0.7387	0	intronic	LRP1B
2	142459675	2:142459675:A:G	G	5	7.53e-05	0.6264	0.7387	0	intronic	LRP1B
2	142460058	2:142460058:C:G	G	5	7.53e-05	0.6264	0.7387	0	intronic	LRP1B
2	142460088	2:142460088:A:G	G	5	7.53e-05	0.6264	0.7387	0	intronic	LRP1B
2	142460138	2:142460138:C:A	A	5	8.711e-06	0.6011	0.624	0	intronic	LRP1B
2	142460243	2:142460243:C:T	T	5	7.53e-05	0.6264	0.7387	0	intronic	LRP1B
2	142476207	2:142476207:G:A	A	5	4.736e-05	0.631	0.7346	0	intronic	LRP1B
2	142476224	2:142476224:C:T	T	5	5.979e-05	0.6349	0.7928	0	intronic	LRP1B
2	142476419	2:142476419:C:A	A	5	6.601e-05	0.6363	0.8072	0	intronic	LRP1B
2	142477274	2:142477274:C:T	T	5	3.129e-05	0.6272	0.7101	0	intronic	LRP1B
2	142478242	2:142478242:G:T	T	5	3.476e-05	0.6247	0.8851	0	intronic	LRP1B
2	142479349	2:142479349:T:C	C	5	6.935e-05	0.6379	0.7592	0	intronic	LRP1B
2	142485382	2:142485382:C:A	A	4	5.467e-05	0.6204	0.73	0	intronic	LRP1B
2	208311351	2:208311351:T:C	C	3	8.934e-05	0.2554	0.3427	6.62	intergenic	LINC01802;CREB1	dist=175563;dist=83265
2	238789044	2:238789044:T:G	G	4	9.836e-05	1.6159	0.5228	0	intronic	RAMP1
3	8647978	3:8647978:C:G	G	5	8.228e-05	1.5265	0.208	32.02	intergenic	LINC00312;SSUH2	dist=31624;dist=13108
3	11095930	3:11095930:A:G	G	2	2.942e-05	2.5839	0.5039	0	intergenic	SLC6A1;HRH1	dist=14995;dist=82849
3	32285786	3:32285786:G:A	A	3	5.769e-05	1.704	0.8554	0	intronic	CMTM8
3	57186035	3:57186035:A:C	C	4	8.927e-05	0.6298	0.03	66.46	intronic	IL17RD
3	110103784	3:110103784:T:A	A	6	2.748e-05	0.6404	0.8126	0	intergenic	MIR4445;NECTIN3-AS1	dist=782040;dist=660379
3	110104986	3:110104986:G:A	A	6	2.748e-05	0.6404	0.8126	0	intergenic	MIR4445;NECTIN3-AS1	dist=783242;dist=659177
3	110108335	3:110108335:C:T	T	6	3.032e-05	0.6416	0.8016	0	intergenic	MIR4445;NECTIN3-AS1	dist=786591;dist=655828
3	110112528	3:110112528:G:C	C	6	3.158e-05	0.639	0.8791	0	intergenic	MIR4445;NECTIN3-AS1	dist=790784;dist=651635
3	110112541	3:110112541:C:T	T	6	3.158e-05	0.639	0.8791	0	intergenic	MIR4445;NECTIN3-AS1	dist=790797;dist=651622
3	110112637	3:110112637:G:A	A	6	3.101e-05	0.6387	0.8786	0	intergenic	MIR4445;NECTIN3-AS1	dist=790893;dist=651526
3	110112793	3:110112793:G:A	A	6	3.101e-05	0.6387	0.8786	0	intergenic	MIR4445;NECTIN3-AS1	dist=791049;dist=651370
3	116772111	3:116772111:T:C	C	4	5.103e-05	1.7364	0.0578	59.95	intergenic	LINC00901;LINC02024	dist=121026;dist=625429
3	118735409	3:118735409:T:C	C	6	6.687e-05	1.6798	0.5475	0	intronic	IGSF11
3	150101349	3:150101349:A:C	C	4	7.835e-05	1.6526	0.5168	0	intergenic	LINC01214;TSC22D2	dist=59815;dist=24773
3	177267740	3:177267740:C:T	T	5	2.351e-05	1.6272	0.1707	37.57	ncRNA_intronic	LINC00578
3	177269518	3:177269518:A:G	G	5	7.471e-05	1.5285	0.3372	12	ncRNA_intronic	LINC00578
3	182457367	3:182457367:A:G	G	6	2.49e-05	1.568	0.1694	35.65	intergenic	LINC01995;ATP11B	dist=232455;dist=53924
4	1523930	4:1523930:A:G	G	2	4.782e-05	2.1747	0.3326	0	intergenic	NKX1-1;FAM53A	dist=123700;dist=117678
4	17301096	4:17301096:G:A	A	5	7.889e-05	1.6938	0.7517	0	intergenic	LINC02493;SNORA75B	dist=113416;dist=21273
4	41835521	4:41835521:C:T	T	4	7.413e-06	2.3771	0.8159	0	intergenic	PHOX2B;LINC00682	dist=84534;dist=46018
4	41835843	4:41835843:T:C	C	4	7.413e-06	2.3771	0.8159	0	intergenic	PHOX2B;LINC00682	dist=84856;dist=45696
4	85354402	4:85354402:T:C	C	5	9.999e-05	1.5592	0.035	61.34	intergenic	LOC101928978;NKX6-1	dist=134080;dist=60034
4	85354405	4:85354405:G:A	A	5	8.862e-05	1.5545	0.0451	58.92	intergenic	LOC101928978;NKX6-1	dist=134083;dist=60031
4	85356057	4:85356057:T:C	C	5	6.402e-05	1.5635	0.0048	73.23	intergenic	LOC101928978;NKX6-1	dist=135735;dist=58379
4	85360483	4:85360483:T:C	T	5	9.929e-05	1.546	0.0028	75.25	intergenic	LOC101928978;NKX6-1	dist=140161;dist=53953
4	85368688	4:85368688:T:G	G	6	8.536e-05	1.5328	0.0101	66.83	intergenic	LOC101928978;NKX6-1	dist=148366;dist=45748
4	85368880	4:85368880:G:A	G	6	8.536e-05	1.5328	0.0101	66.83	intergenic	LOC101928978;NKX6-1	dist=148558;dist=45556
4	85377040	4:85377040:T:C	C	6	9.024e-05	1.5297	0.0119	65.89	intergenic	LOC101928978;NKX6-1	dist=156718;dist=37396
4	85391056	4:85391056:G:A	G	5	3.621e-05	1.5892	0.0146	67.73	intergenic	LOC101928978;NKX6-1	dist=170734;dist=23380
4	85392995	4:85392995:G:A	A	5	9.233e-05	1.555	0.006	72.3	intergenic	LOC101928978;NKX6-1	dist=172673;dist=21441
4	85395526	4:85395526:T:C	T	5	3.734e-05	1.5891	0.0187	66.17	intergenic	LOC101928978;NKX6-1	dist=175204;dist=18910
4	89290441	4:89290441:G:A	A	4	9.365e-05	1.6662	0.7822	0	intergenic	LOC105369192;HERC6	dist=27632;dist=9450
4	89304772	4:89304772:G:A	A	4	5.781e-05	1.6662	0.7991	0	intronic	HERC6
4	89306081	4:89306081:A:T	T	4	6.229e-05	1.6647	0.7972	0	intronic	HERC6
4	90253613	4:90253613:G:A	A	5	7.946e-05	0.5927	0.8106	0	intergenic	GPRIN3;SNCA	dist=24452;dist=391637
4	90385574	4:90385574:T:G	G	5	7.042e-05	0.6559	0.2836	20.58	intergenic	GPRIN3;SNCA	dist=156413;dist=259676
4	136933062	4:136933062:C:T	T	4	8.154e-05	1.5271	0.02	69.5	intergenic	LINC00613;LINC02510	dist=98227;dist=1181848
4	136952840	4:136952840:G:T	T	4	4.409e-05	1.5624	0.0179	70.25	intergenic	LINC00613;LINC02510	dist=118005;dist=1162070
4	142199380	4:142199380:C:A	A	5	3.431e-05	1.5958	0.9993	0	intergenic	ZNF330;LINC02432	dist=43530;dist=42898
4	166926885	4:166926885:T:C	C	5	4.978e-05	1.5271	0.0363	61.01	intronic	TLL1
4	166927168	4:166927168:T:C	C	5	5.46e-05	1.525	0.0369	60.86	intronic	TLL1
4	166929276	4:166929276:A:G	G	5	4.091e-05	1.5379	0.0355	61.22	intronic	TLL1
5	37875770	5:37875770:T:A	A	5	9.405e-05	1.9021	0.9418	0	ncRNA_exonic	GDNF-AS1
5	37879540	5:37879540:C:A	A	5	9.473e-05	1.8822	0.9642	0	intergenic	GDNF-AS1;LINC02110	dist=3640;dist=69053
5	113051962	5:113051962:T:G	T	6	9.615e-05	0.5741	0.5269	0	intergenic	YTHDC2;KCNN2	dist=120978;dist=646054
5	113053253	5:113053253:C:A	C	6	9.431e-05	0.573	0.5299	0	intergenic	YTHDC2;KCNN2	dist=122269;dist=644763
5	113056627	5:113056627:G:A	A	5	5.721e-05	0.5558	0.435	0	intergenic	YTHDC2;KCNN2	dist=125643;dist=641389
5	113056677	5:113056677:T:C	T	5	5.721e-05	0.5558	0.435	0	intergenic	YTHDC2;KCNN2	dist=125693;dist=641339
5	113056685	5:113056685:T:C	T	5	5.721e-05	0.5558	0.435	0	intergenic	YTHDC2;KCNN2	dist=125701;dist=641331
5	113056893	5:113056893:T:A	T	5	5.721e-05	0.5558	0.435	0	intergenic	YTHDC2;KCNN2	dist=125909;dist=641123
5	113058080	5:113058080:G:A	G	5	5.721e-05	0.5558	0.435	0	intergenic	YTHDC2;KCNN2	dist=127096;dist=639936
5	113058120	5:113058120:T:C	T	5	5.721e-05	0.5558	0.435	0	intergenic	YTHDC2;KCNN2	dist=127136;dist=639896
5	123882682	5:123882682:A:G	G	6	1.076e-05	1.6329	0.1378	40.15	intergenic	LINC01170;ZNF608	dist=108469;dist=89928
5	123883857	5:123883857:C:T	T	6	8.687e-06	1.6118	0.1736	35.05	intergenic	LINC01170;ZNF608	dist=109644;dist=88753
5	123886027	5:123886027:T:C	C	6	1.729e-05	1.5873	0.1513	38.2	intergenic	LINC01170;ZNF608	dist=111814;dist=86583
5	123886792	5:123886792:A:C	C	6	1.323e-05	1.6221	0.139	39.97	intergenic	LINC01170;ZNF608	dist=112579;dist=85818
5	123888206	5:123888206:A:G	G	6	2.447e-05	1.5737	0.145	39.1	intergenic	LINC01170;ZNF608	dist=113993;dist=84404
5	123888562	5:123888562:C:A	A	6	3.798e-05	1.5805	0.1197	42.82	intergenic	LINC01170;ZNF608	dist=114349;dist=84048
5	123888861	5:123888861:G:T	T	6	2.447e-05	1.5737	0.145	39.1	intergenic	LINC01170;ZNF608	dist=114648;dist=83749
5	123891176	5:123891176:G:A	A	6	2.538e-05	1.596	0.1258	41.9	intergenic	LINC01170;ZNF608	dist=116963;dist=81434
5	123891333	5:123891333:A:T	T	6	2.538e-05	1.596	0.1258	41.9	intergenic	LINC01170;ZNF608	dist=117120;dist=81277
5	123891345	5:123891345:T:C	C	6	2.538e-05	1.596	0.1258	41.9	intergenic	LINC01170;ZNF608	dist=117132;dist=81265
5	123891376	5:123891376:A:T	T	5	1.71e-05	1.6326	0.0975	49	intergenic	LINC01170;ZNF608	dist=117163;dist=81234
5	123892480	5:123892480:G:T	T	5	8.087e-06	1.6344	0.1703	37.64	intergenic	LINC01170;ZNF608	dist=118267;dist=80130
5	123893865	5:123893865:T:C	C	5	8.087e-06	1.6344	0.1703	37.64	intergenic	LINC01170;ZNF608	dist=119652;dist=78745
5	123893937	5:123893937:G:A	A	5	8.087e-06	1.6344	0.1703	37.64	intergenic	LINC01170;ZNF608	dist=119724;dist=78673
5	123894788	5:123894788:G:T	T	5	1.083e-05	1.6248	0.1316	43.53	intergenic	LINC01170;ZNF608	dist=120575;dist=77822
5	123895098	5:123895098:A:T	T	5	8.159e-06	1.6351	0.1673	38.08	intergenic	LINC01170;ZNF608	dist=120885;dist=77512
5	123896030	5:123896030:A:G	G	5	7.879e-06	1.6362	0.1655	38.35	intergenic	LINC01170;ZNF608	dist=121817;dist=76580
5	123896167	5:123896167:T:C	C	5	7.879e-06	1.6362	0.1655	38.35	intergenic	LINC01170;ZNF608	dist=121954;dist=76443
5	123896355	5:123896355:T:G	G	5	7.623e-06	1.6374	0.1634	38.67	intergenic	LINC01170;ZNF608	dist=122142;dist=76255
5	123896755	5:123896755:G:C	C	5	7.467e-06	1.638	0.1623	38.84	intergenic	LINC01170;ZNF608	dist=122542;dist=75855
5	123896895	5:123896895:A:G	G	5	7.283e-06	1.6398	0.1577	39.53	intergenic	LINC01170;ZNF608	dist=122682;dist=75715
5	123897075	5:123897075:A:G	G	5	7.283e-06	1.6398	0.1577	39.53	intergenic	LINC01170;ZNF608	dist=122862;dist=75535
5	123897439	5:123897439:T:C	C	5	7.283e-06	1.6398	0.1577	39.53	intergenic	LINC01170;ZNF608	dist=123226;dist=75171
5	123897510	5:123897510:A:C	C	5	8.479e-06	1.6342	0.156	39.79	intergenic	LINC01170;ZNF608	dist=123297;dist=75100
5	123897585	5:123897585:G:T	T	5	8.479e-06	1.6342	0.156	39.79	intergenic	LINC01170;ZNF608	dist=123372;dist=75025
5	123897627	5:123897627:A:G	G	5	8.479e-06	1.6342	0.156	39.79	intergenic	LINC01170;ZNF608	dist=123414;dist=74983
5	123898081	5:123898081:A:C	C	5	2.465e-05	1.5669	0.3697	6.49	intergenic	LINC01170;ZNF608	dist=123868;dist=74529
5	123898113	5:123898113:C:T	T	5	2.384e-05	1.5679	0.3665	7.05	intergenic	LINC01170;ZNF608	dist=123900;dist=74497
5	123898220	5:123898220:T:G	G	5	3.262e-05	1.5562	0.2958	18.66	intergenic	LINC01170;ZNF608	dist=124007;dist=74390
5	123898231	5:123898231:C:T	T	5	3.045e-06	1.6754	0.1467	41.19	intergenic	LINC01170;ZNF608	dist=124018;dist=74379
6	12204587	6:12204587:G:A	A	3	2.695e-05	1.8364	0.547	0	intergenic	HIVEP1;EDN1	dist=39355;dist=85942
6	15076044	6:15076044:G:A	A	5	3.236e-05	1.9769	0.5368	0	intergenic	LINC01108;JARID2	dist=790359;dist=170162
6	15076635	6:15076635:C:A	A	5	2.262e-05	2.0057	0.5484	0	intergenic	LINC01108;JARID2	dist=790950;dist=169571
6	15076769	6:15076769:C:T	T	5	1.981e-05	2.0221	0.5447	0	intergenic	LINC01108;JARID2	dist=791084;dist=169437
6	15089607	6:15089607:C:T	T	5	5.645e-05	1.9325	0.4622	0	intergenic	LINC01108;JARID2	dist=803922;dist=156599
6	15095520	6:15095520:C:T	T	5	2.657e-05	1.9616	0.5175	0	intergenic	LINC01108;JARID2	dist=809835;dist=150686
6	15097463	6:15097463:C:T	T	5	2.472e-05	1.9676	0.5201	0	intergenic	LINC01108;JARID2	dist=811778;dist=148743
6	15098346	6:15098346:C:T	T	5	2.472e-05	1.9676	0.5201	0	intergenic	LINC01108;JARID2	dist=812661;dist=147860
6	15100024	6:15100024:G:T	T	5	3.099e-05	1.9491	0.509	0	intergenic	LINC01108;JARID2	dist=814339;dist=146182
6	15106310	6:15106310:G:A	A	5	3.278e-05	1.9516	0.5093	0	intergenic	LINC01108;JARID2	dist=820625;dist=139896
6	15108909	6:15108909:C:G	G	5	3.278e-05	1.9516	0.5093	0	intergenic	LINC01108;JARID2	dist=823224;dist=137297
6	15109286	6:15109286:C:T	T	5	3.451e-05	1.9479	0.5097	0	intergenic	LINC01108;JARID2	dist=823601;dist=136920
6	15109775	6:15109775:T:C	C	5	3.451e-05	1.9479	0.5097	0	intergenic	LINC01108;JARID2	dist=824090;dist=136431
6	15110183	6:15110183:C:T	T	5	3.451e-05	1.9479	0.5097	0	intergenic	LINC01108;JARID2	dist=824498;dist=136023
6	15111991	6:15111991:A:G	G	5	3.451e-05	1.9479	0.5097	0	intergenic	LINC01108;JARID2	dist=826306;dist=134215
6	15112237	6:15112237:A:G	G	5	4.569e-05	1.7369	0.2416	26.99	intergenic	LINC01108;JARID2	dist=826552;dist=133969
6	15112321	6:15112321:T:C	C	5	3.451e-05	1.9479	0.5097	0	intergenic	LINC01108;JARID2	dist=826636;dist=133885
6	15112455	6:15112455:A:G	G	5	3.693e-05	1.9432	0.5101	0	intergenic	LINC01108;JARID2	dist=826770;dist=133751
6	15112550	6:15112550:T:C	C	5	5.038e-05	1.9148	0.5095	0	intergenic	LINC01108;JARID2	dist=826865;dist=133656
6	15115515	6:15115515:G:A	A	5	5.038e-05	1.9148	0.5095	0	intergenic	LINC01108;JARID2	dist=829830;dist=130691
6	15115994	6:15115994:A:G	G	5	7.538e-05	1.8844	0.571	0	intergenic	LINC01108;JARID2	dist=830309;dist=130212
6	15116221	6:15116221:T:A	A	5	5.038e-05	1.9148	0.5095	0	intergenic	LINC01108;JARID2	dist=830536;dist=129985
6	15121201	6:15121201:G:C	C	5	5.035e-05	1.7348	0.2687	22.88	intergenic	LINC01108;JARID2	dist=835516;dist=125005
6	15122235	6:15122235:C:T	T	5	3.372e-05	1.9366	0.5594	0	intergenic	LINC01108;JARID2	dist=836550;dist=123971
6	15797687	6:15797687:G:A	A	4	3.657e-05	1.921	0.7631	0	intergenic	DTNBP1;MYLIP	dist=134398;dist=331630
6	25241640	6:25241640:G:T	T	2	3.628e-05	2.8758	0.5133	0	intergenic	CMAHP;LOC101928663	dist=103020;dist=3506
6	25272126	6:25272126:C:T	T	2	3.486e-05	2.5401	0.8982	0	intergenic	LOC101928663;CARMIL1	dist=10491;dist=7530
6	33011133	6:33011133:T:C	C	2	2.77e-06	3.2287	0.0194	81.71	intergenic	HLA-DOA;HLA-DPA1	dist=33744;dist=21213
6	51630989	6:51630989:C:T	T	5	5.716e-05	0.6006	0.9854	0	intronic	PKHD1
6	100285251	6:100285251:T:C	C	4	9.987e-05	0.6565	0.363	6	intergenic	PRDM13;MCHR2	dist=221797;dist=82535
6	100286127	6:100286127:T:G	G	5	8.077e-05	0.6595	0.4386	0	intergenic	PRDM13;MCHR2	dist=222673;dist=81659
6	144059356	6:144059356:T:G	T	5	1.281e-05	0.6315	0.3999	1.12	intronic	PHACTR2
6	167188732	6:167188732:A:G	G	4	5.958e-06	0.3898	0.5513	0	intronic	RPS6KA2
6	167188754	6:167188754:G:A	A	4	3.871e-06	0.3778	0.608	0	intronic	RPS6KA2
6	167216478	6:167216478:C:G	G	4	4.797e-05	0.484	0.0967	52.59	intronic	RPS6KA2
7	8553223	7:8553223:A:G	G	5	8.734e-05	0.621	0.6382	0	intronic	NXPH1
7	8576875	7:8576875:A:C	C	5	8.842e-05	0.5972	0.5936	0	intronic	NXPH1
7	105763977	7:105763977:T:A	A	5	8.524e-05	1.9372	0.474	0	intergenic	SYPL1;NAMPT	dist=10884;dist=124755
7	105765078	7:105765078:C:T	T	5	8.407e-05	1.9385	0.473	0	intergenic	SYPL1;NAMPT	dist=11985;dist=123654
7	105765999	7:105765999:G:T	T	5	8.407e-05	1.9385	0.473	0	intergenic	SYPL1;NAMPT	dist=12906;dist=122733
7	154936396	7:154936396:C:T	T	3	7.711e-05	1.8294	0.3731	0	intergenic	HTR5A;INSIG1	dist=57294;dist=153086
8	2282334	8:2282334:G:T	T	2	2.879e-05	2.157	0.762	0	intergenic	MYOM2;LOC101927815	dist=188954;dist=104885
8	3005850	8:3005850:A:C	C	3	9.674e-05	1.9766	0.062	64.04	intronic	CSMD1
8	101808151	8:101808151:A:C	C	4	7.683e-05	2.208	0.2844	20.97	intergenic	PABPC1;YWHAZ	dist=73836;dist=122653
8	101808594	8:101808594:C:G	G	3	8.543e-05	2.2975	0.1773	42.2	intergenic	PABPC1;YWHAZ	dist=74279;dist=122210
8	101813074	8:101813074:C:T	T	4	5.333e-05	2.2326	0.3341	11.74	intergenic	PABPC1;YWHAZ	dist=78759;dist=117730
8	101813156	8:101813156:A:G	G	4	5.333e-05	2.2326	0.3341	11.74	intergenic	PABPC1;YWHAZ	dist=78841;dist=117648
8	101813178	8:101813178:C:T	T	4	5.333e-05	2.2326	0.3341	11.74	intergenic	PABPC1;YWHAZ	dist=78863;dist=117626
8	101813268	8:101813268:G:T	T	4	5.333e-05	2.2326	0.3341	11.74	intergenic	PABPC1;YWHAZ	dist=78953;dist=117536
8	101813630	8:101813630:G:A	A	4	5.515e-05	2.2291	0.3328	12	intergenic	PABPC1;YWHAZ	dist=79315;dist=117174
8	101861364	8:101861364:G:A	A	5	7.529e-05	0.6208	0.0912	50.07	intergenic	PABPC1;YWHAZ	dist=127049;dist=69440
8	117916281	8:117916281:T:C	C	5	9.268e-07	1.7093	0.6708	0	intergenic	RAD21-AS1;AARD	dist=27174;dist=34183
8	121179997	8:121179997:C:A	C	4	8.103e-05	1.7214	0.8679	0	intronic	COL14A1
8	124426145	8:124426145:G:A	A	3	2.904e-05	1.9176	0.8512	0	intergenic	ATAD2;WDYHV1	dist=17440;dist=2820
8	124461930	8:124461930:C:A	A	4	9.84e-05	1.9289	0.7225	0	intergenic	WDYHV1;FBXO32	dist=7450;dist=48197
9	14838912	9:14838912:G:A	A	3	5.857e-05	1.871	0.2305	31.86	intronic	FREM1
9	121328881	9:121328881:T:C	C	6	7.079e-05	0.4737	0.8111	0	intergenic	TLR4;BRINP1	dist=849112;dist=600027
9	121360454	9:121360454:A:G	G	6	4.942e-05	0.4741	0.8537	0	intergenic	TLR4;BRINP1	dist=880685;dist=568454
9	121360793	9:121360793:C:T	T	5	5.069e-05	0.4724	0.9914	0	intergenic	TLR4;BRINP1	dist=881024;dist=568115
9	126965119	9:126965119:T:G	T	4	5.073e-05	1.5891	0.5528	0	intergenic	LHX2;NEK6	dist=169677;dist=54766
9	126965130	9:126965130:G:C	C	3	3.244e-05	1.6377	0.5408	0	intergenic	LHX2;NEK6	dist=169688;dist=54755
10	45964279	10:45964279:T:C	C	4	4.902e-05	2.2105	0.8133	0	intronic	MARCH8
10	45966598	10:45966598:T:C	C	4	4.902e-05	2.2105	0.8133	0	intronic	MARCH8
10	45967258	10:45967258:A:G	G	4	4.902e-05	2.2105	0.8133	0	intronic	MARCH8
10	72794456	10:72794456:T:C	T	5	6.985e-05	1.5473	0.7948	0	intergenic	LOC105378349;UNC5B	dist=79058;dist=177836
10	120180717	10:120180717:G:A	A	4	3.019e-05	1.657	0.8912	0	intergenic	LINC00867;PRLHR	dist=62002;dist=172199
10	120210821	10:120210821:G:A	A	4	1.642e-05	1.6813	0.9427	0	intergenic	LINC00867;PRLHR	dist=92106;dist=142095
10	123121254	10:123121254:G:A	A	5	3.018e-05	1.6232	0.2859	20.21	intergenic	WDR11;FGFR2	dist=452216;dist=116590
10	129784083	10:129784083:G:A	A	4	9.075e-05	1.7578	0.4329	0	intronic	PTPRE
10	129785135	10:129785135:G:A	A	4	7.366e-05	1.7709	0.478	0	intronic	PTPRE
10	129792084	10:129792084:C:T	T	4	8.936e-05	1.7962	0.1825	38.24	intronic	PTPRE
10	129795715	10:129795715:G:A	A	5	8.272e-05	1.556	0.009	70.41	intronic	PTPRE
10	129800046	10:129800046:A:G	G	4	5.14e-05	1.8218	0.3152	15.34	intronic	PTPRE
10	129800141	10:129800141:T:G	G	4	9.194e-05	1.7679	0.4532	0	intronic	PTPRE
10	129801729	10:129801729:A:T	T	4	5.14e-05	1.8218	0.3152	15.34	intronic	PTPRE
10	129802151	10:129802151:G:A	A	4	5.14e-05	1.8218	0.3152	15.34	intronic	PTPRE
11	2478432	11:2478432:G:A	A	5	1.46e-05	0.5233	0.5634	0	intronic	KCNQ1
11	2479938	11:2479938:G:A	A	5	4.551e-05	0.5381	0.4206	0	intronic	KCNQ1
11	2480464	11:2480464:C:T	T	5	3.225e-05	0.5261	0.4194	0	intronic	KCNQ1
11	2480473	11:2480473:C:G	G	5	2.779e-05	0.5356	0.538	0	intronic	KCNQ1
11	2480701	11:2480701:C:G	G	5	2.097e-05	0.5291	0.4736	0	intronic	KCNQ1
11	2480845	11:2480845:T:G	G	5	3.925e-05	0.5389	0.5125	0	intronic	KCNQ1
11	2480846	11:2480846:G:C	C	5	6.28e-05	0.5495	0.4505	0	intronic	KCNQ1
11	2481140	11:2481140:T:C	C	5	2.703e-05	0.5372	0.5381	0	intronic	KCNQ1
11	70091029	11:70091029:G:A	A	4	8.002e-05	2.3281	0.8374	0	intergenic	FADD;PPFIA1	dist=37521;dist=25777
11	70091111	11:70091111:A:T	T	4	9.317e-05	2.3031	0.8627	0	intergenic	FADD;PPFIA1	dist=37603;dist=25695
11	70091221	11:70091221:G:A	A	4	9.317e-05	2.3031	0.8627	0	intergenic	FADD;PPFIA1	dist=37713;dist=25585
11	70091971	11:70091971:C:T	T	4	9.317e-05	2.3031	0.8627	0	intergenic	FADD;PPFIA1	dist=38463;dist=24835
11	70093182	11:70093182:T:G	G	4	9.317e-05	2.3031	0.8627	0	intergenic	FADD;PPFIA1	dist=39674;dist=23624
11	70093328	11:70093328:C:T	T	4	9.317e-05	2.3031	0.8627	0	intergenic	FADD;PPFIA1	dist=39820;dist=23478
11	70096282	11:70096282:G:A	A	4	4.943e-05	2.3702	0.7986	0	intergenic	FADD;PPFIA1	dist=42774;dist=20524
11	106355796	11:106355796:A:C	C	6	8.787e-05	1.7936	0.8147	0	intergenic	LOC101928535;GUCY1A2	dist=220164;dist=188942
11	106361902	11:106361902:T:C	C	6	8.787e-05	1.7936	0.8147	0	intergenic	LOC101928535;GUCY1A2	dist=226270;dist=182836
11	109936027	11:109936027:G:A	A	4	5.217e-07	0.4762	0.9923	0	intergenic	C11orf87;ZC3H12C	dist=636134;dist=28060
11	133322311	11:133322311:T:C	C	5	6.75e-05	1.6751	0.088	50.62	intronic	OPCML
12	2471266	12:2471266:A:G	G	5	1.503e-05	1.8947	0.4781	0	intronic	CACNA1C
12	56692710	12:56692710:C:T	T	4	8.118e-05	0.5449	0.6953	0	intronic	CS
12	56724919	12:56724919:G:A	A	4	6.133e-05	0.5393	0.7224	0	intronic	PAN2
13	22808173	13:22808173:G:A	A	5	6.624e-05	1.8234	0.7225	0	ncRNA_intronic	LINC00540
13	22808202	13:22808202:T:C	C	5	8.372e-05	1.8079	0.5945	0	ncRNA_intronic	LINC00540
13	22808613	13:22808613:A:G	G	5	6.624e-05	1.8234	0.7225	0	ncRNA_intronic	LINC00540
13	28242893	13:28242893:G:A	A	5	2.626e-05	1.6232	0.7733	0	intergenic	POLR1D;GSX1	dist=1334;dist=123887
14	49029716	14:49029716:T:C	C	5	9.005e-06	0.5151	0.6814	0	intergenic	LINC00648;RPS29	dist=765499;dist=1007986
14	49030132	14:49030132:T:C	C	5	2.328e-05	0.5278	0.8271	0	intergenic	LINC00648;RPS29	dist=765915;dist=1007570
14	49030576	14:49030576:T:C	C	5	2.328e-05	0.5278	0.8271	0	intergenic	LINC00648;RPS29	dist=766359;dist=1007126
14	49031427	14:49031427:C:A	A	5	2.328e-05	0.5278	0.8271	0	intergenic	LINC00648;RPS29	dist=767210;dist=1006275
14	49033826	14:49033826:C:T	T	5	1.979e-05	0.5237	0.7591	0	intergenic	LINC00648;RPS29	dist=769609;dist=1003876
14	49034617	14:49034617:C:A	A	5	1.982e-05	0.5237	0.7589	0	intergenic	LINC00648;RPS29	dist=770400;dist=1003085
14	49035642	14:49035642:C:G	G	5	1.982e-05	0.5237	0.7589	0	intergenic	LINC00648;RPS29	dist=771425;dist=1002060
14	60689178	14:60689178:A:C	C	4	8.746e-05	2.6587	0.0563	60.27	intergenic	DHRS7;PPM1A	dist=52596;dist=23292
14	88969388	14:88969388:A:G	G	4	6.257e-05	1.6844	0.7323	0	intronic	PTPN21
14	88981570	14:88981570:T:C	C	5	2.987e-05	1.7008	0.7634	0	intronic	PTPN21
16	6997568	16:6997568:T:C	C	2	5.543e-05	2.2323	0.2459	25.73	intronic	RBFOX1
16	26553085	16:26553085:T:C	C	4	3.517e-05	1.7261	0.0064	75.61	intergenic	HS3ST4;C16orf82	dist=404076;dist=525134
16	64817709	16:64817709:G:A	G	4	2.908e-05	1.9797	0.5674	0	intergenic	NONE;CDH11	dist=NONE;dist=159948
16	80639833	16:80639833:T:G	G	4	8.318e-05	0.5206	0.3798	2.51	intronic	CDYL2
17	3847208	17:3847208:C:A	A	4	9.365e-05	1.621	0.9035	0	intronic	ATP2A3
17	3847312	17:3847312:C:T	T	4	9.365e-05	1.621	0.9035	0	intronic	ATP2A3
17	3851451	17:3851451:C:T	T	4	5.05e-05	1.6385	0.9527	0	intronic	ATP2A3
17	3852055	17:3852055:A:G	G	4	6.3e-05	1.6318	0.9339	0	intronic	ATP2A3
17	49455756	17:49455756:T:G	T	5	9.96e-05	1.4941	0.0863	50.91	intergenic	LINC02072;LINC02073	dist=35824;dist=57032
17	49469188	17:49469188:A:G	G	6	7.054e-05	0.6641	0.1142	43.66	intergenic	LINC02072;LINC02073	dist=49256;dist=43600
17	66603036	17:66603036:G:A	A	6	6.315e-06	1.7864	0.4451	0	intergenic	FAM20A;LINC01482	dist=5941;dist=21259
17	66604445	17:66604445:G:A	G	6	6.236e-06	1.7843	0.342	11.47	intergenic	FAM20A;LINC01482	dist=7350;dist=19850
17	66619054	17:66619054:T:C	T	6	3.265e-05	1.7151	0.2563	23.66	intergenic	FAM20A;LINC01482	dist=21959;dist=5241
17	66619973	17:66619973:G:A	G	6	2.82e-05	1.7154	0.2758	20.95	intergenic	FAM20A;LINC01482	dist=22878;dist=4322
17	66627682	17:66627682:G:A	A	5	1.819e-05	1.7694	0.2833	20.63	ncRNA_intronic	LINC01482
17	66628382	17:66628382:C:T	T	5	1.726e-05	1.772	0.2775	21.53	ncRNA_intronic	LINC01482
17	66629181	17:66629181:G:A	A	5	1.164e-05	1.7967	0.3242	14.13	ncRNA_intronic	LINC01482
17	66633305	17:66633305:C:T	T	6	6.614e-06	1.9316	0.2916	18.74	ncRNA_intronic	LINC01482
17	66633570	17:66633570:G:A	A	6	6.614e-06	1.9316	0.2916	18.74	ncRNA_intronic	LINC01482
17	66634140	17:66634140:C:T	T	6	6.614e-06	1.9316	0.2916	18.74	ncRNA_intronic	LINC01482
17	66639907	17:66639907:T:C	C	6	1.899e-06	1.969	0.4463	0	ncRNA_intronic	LINC01482
17	66641302	17:66641302:A:T	T	6	1.361e-06	1.9867	0.3611	8.61	ncRNA_intronic	LINC01482
17	66653301	17:66653301:C:G	G	6	3.871e-07	2.0479	0.2526	24.17	ncRNA_intronic	LINC01482
17	66653340	17:66653340:T:C	C	6	3.871e-07	2.0479	0.2526	24.17	ncRNA_intronic	LINC01482
17	66654709	17:66654709:G:A	A	6	4.051e-07	2.0544	0.4026	2.15	ncRNA_intronic	LINC01482
17	66657636	17:66657636:G:A	A	6	6.123e-07	2.0331	0.4953	0	ncRNA_intronic	LINC01482
17	66658233	17:66658233:C:G	G	6	9.035e-07	2.01	0.4852	0	ncRNA_intronic	LINC01482
17	66660827	17:66660827:G:A	A	6	6.585e-07	2.0194	0.3131	15.68	ncRNA_intronic	LINC01482
17	78455003	17:78455003:T:C	C	4	8.973e-05	1.8152	0.6618	0	intergenic	NPTX1;RPTOR	dist=4599;dist=63622
18	8478169	18:8478169:T:C	C	4	6.423e-05	1.7233	0.1067	50.84	intergenic	PTPRM;RAB12	dist=71310;dist=131274
18	9840230	18:9840230:G:A	A	5	5.358e-05	1.544	0.6596	0	intronic	RAB31
18	32263213	18:32263213:T:A	A	4	5.323e-05	2.0711	0.5906	0	intronic	DTNA
18	32291160	18:32291160:G:A	A	4	1.07e-05	2.1516	0.5543	0	intronic	DTNA
18	32291410	18:32291410:C:T	T	4	2.073e-05	2.0936	0.5645	0	intronic	DTNA
18	32291683	18:32291683:G:A	A	4	2e-05	2.0965	0.5649	0	intronic	DTNA
18	32292807	18:32292807:C:T	T	4	1.382e-05	2.1288	0.5636	0	intronic	DTNA
18	32293237	18:32293237:G:A	A	3	3.313e-05	2.1584	0.3685	0	intronic	DTNA
18	32293927	18:32293927:G:A	A	3	3.313e-05	2.1584	0.3685	0	intronic	DTNA
18	32295871	18:32295871:C:A	A	4	3.057e-05	2.0585	0.5262	0	intronic	DTNA
18	32297879	18:32297879:G:A	A	4	2e-05	2.0965	0.5649	0	intronic	DTNA
18	32301605	18:32301605:T:C	C	4	2e-05	2.0965	0.5649	0	intronic	DTNA
18	32301675	18:32301675:C:A	A	4	2e-05	2.0965	0.5649	0	intronic	DTNA
18	32301925	18:32301925:T:A	A	4	2e-05	2.0965	0.5649	0	intronic	DTNA
18	32302022	18:32302022:T:A	A	4	2.348e-05	2.082	0.5545	0	intronic	DTNA
18	32302193	18:32302193:G:A	A	4	2.348e-05	2.082	0.5545	0	intronic	DTNA
18	32302946	18:32302946:T:C	C	4	2.348e-05	2.082	0.5545	0	intronic	DTNA
18	32305195	18:32305195:G:C	C	5	8.997e-05	1.9583	0.0631	55.15	intronic	DTNA
18	32305730	18:32305730:A:G	G	5	8.997e-05	1.9583	0.0631	55.15	intronic	DTNA
18	32306253	18:32306253:T:C	C	5	8.997e-05	1.9583	0.0631	55.15	intronic	DTNA
18	32306286	18:32306286:G:A	A	5	8.997e-05	1.9583	0.0631	55.15	intronic	DTNA
18	32308323	18:32308323:C:T	T	5	9.295e-05	1.9556	0.0633	55.13	intronic	DTNA
18	32309293	18:32309293:C:T	T	5	8.029e-05	1.9687	0.0638	55.02	intronic	DTNA
18	32309517	18:32309517:T:G	G	5	8.029e-05	1.9687	0.0638	55.02	intronic	DTNA
18	32317574	18:32317574:C:T	T	5	9.372e-05	1.9493	0.07	53.85	intronic	DTNA
18	32326492	18:32326492:G:T	T	5	8.74e-05	1.9666	0.0569	56.39	intronic	DTNA
18	59580208	18:59580208:C:T	T	2	9.53e-05	0.0789	0.2101	36.32	intergenic	RNF152;PIGN	dist=19904;dist=131250
18	65710011	18:65710011:A:C	C	4	2.734e-05	2.7367	0.222	31.71	intergenic	LOC643542;TMX3	dist=143155;dist=630914
19	1167158	19:1167158:G:A	A	4	5.584e-05	1.5716	0.0275	67.16	intronic	SBNO2
19	36930426	19:36930426:G:A	A	6	9.41e-05	1.5439	0.7743	0	intergenic	LOC644189;ZNF566	dist=16627;dist=5595
19	36931750	19:36931750:G:C	C	6	5.782e-05	1.5637	0.8708	0	intergenic	LOC644189;ZNF566	dist=17951;dist=4271
19	36931908	19:36931908:C:T	T	6	8.94e-05	1.5451	0.8031	0	intergenic	LOC644189;ZNF566	dist=18109;dist=4113
19	36932819	19:36932819:T:C	C	6	7.604e-05	1.5525	0.862	0	intergenic	LOC644189;ZNF566	dist=19020;dist=3202
19	36933241	19:36933241:C:T	T	6	9.281e-05	1.5423	0.8761	0	intergenic	LOC644189;ZNF566	dist=19442;dist=2780
19	37047472	19:37047472:G:A	G	6	6.03e-05	0.6576	0.0258	60.8	intronic	ZNF529
19	48119266	19:48119266:T:C	C	2	3.307e-05	3.5182	0.4088	0	intronic	BICRA
20	8153262	20:8153262:T:C	C	6	7.514e-05	0.5182	0.5512	0	intronic	PLCB1
20	8158622	20:8158622:A:G	G	6	7.468e-05	0.5181	0.5504	0	intronic	PLCB1
20	8158763	20:8158763:G:A	A	6	7.468e-05	0.5181	0.5504	0	intronic	PLCB1
20	8169891	20:8169891:T:C	C	6	9.076e-05	0.5743	0.1912	32.62	intronic	PLCB1
20	8171270	20:8171270:T:A	A	6	9.448e-05	0.5722	0.1544	37.77	intronic	PLCB1
20	8171279	20:8171279:C:G	G	6	8.565e-05	0.5702	0.1463	38.92	intronic	PLCB1
20	8172121	20:8172121:C:T	T	6	8.683e-05	0.572	0.1714	35.37	intronic	PLCB1
20	8173705	20:8173705:A:T	T	6	9.787e-05	0.5757	0.209	30.17	intronic	PLCB1
20	8174494	20:8174494:T:C	C	6	8.674e-05	0.5719	0.172	35.28	intronic	PLCB1
20	8179407	20:8179407:T:C	C	6	4.432e-05	0.5559	0.088	47.81	intronic	PLCB1
20	8181088	20:8181088:T:A	A	6	3.262e-05	0.5513	0.1042	45.2	intronic	PLCB1
20	8182006	20:8182006:T:G	G	6	3.262e-05	0.5513	0.1042	45.2	intronic	PLCB1
20	8182496	20:8182496:C:T	T	6	5.989e-05	0.5658	0.1953	32.05	intronic	PLCB1
20	8186186	20:8186186:A:G	G	6	6.107e-05	0.569	0.2405	25.85	intronic	PLCB1
20	8187317	20:8187317:C:T	T	6	6.525e-05	0.5675	0.2104	29.98	intronic	PLCB1
20	8188069	20:8188069:C:T	T	6	3.567e-05	0.5529	0.1125	43.91	intronic	PLCB1
20	8188630	20:8188630:A:G	G	6	4.476e-05	0.5557	0.1069	44.79	intronic	PLCB1
20	8189053	20:8189053:A:G	G	6	4.476e-05	0.5557	0.1069	44.79	intronic	PLCB1
20	8189460	20:8189460:C:T	T	6	8.177e-05	0.5705	0.2005	31.33	intronic	PLCB1
20	25099353	20:25099353:G:C	C	6	3.932e-05	1.6365	0.546	0	intergenic	VSX1;LOC284798	dist=36338;dist=22081
20	25101705	20:25101705:T:C	C	6	3.776e-05	1.6377	0.59	0	intergenic	VSX1;LOC284798	dist=38690;dist=19729
20	25102481	20:25102481:G:A	A	6	3.776e-05	1.6377	0.59	0	intergenic	VSX1;LOC284798	dist=39466;dist=18953
20	25104977	20:25104977:A:T	T	6	3.242e-05	1.6445	0.583	0	intergenic	VSX1;LOC284798	dist=41962;dist=16457
20	25105010	20:25105010:C:T	T	6	4.417e-05	1.6317	0.5481	0	intergenic	VSX1;LOC284798	dist=41995;dist=16424
20	25107754	20:25107754:T:G	G	6	9.428e-05	1.6851	0.5818	0	intergenic	VSX1;LOC284798	dist=44739;dist=13680
20	25111888	20:25111888:C:T	T	6	4.098e-05	1.6379	0.5746	0	intergenic	VSX1;LOC284798	dist=48873;dist=9546
20	25113239	20:25113239:T:C	C	6	8.02e-05	1.5976	0.5175	0	intergenic	VSX1;LOC284798	dist=50224;dist=8195
20	25114608	20:25114608:G:A	A	6	6.939e-05	1.6035	0.5402	0	intergenic	VSX1;LOC284798	dist=51593;dist=6826
20	25115230	20:25115230:G:A	A	6	7.104e-05	1.6023	0.5023	0	intergenic	VSX1;LOC284798	dist=52215;dist=6204
20	25115636	20:25115636:G:A	A	6	5.222e-05	1.6244	0.5581	0	intergenic	VSX1;LOC284798	dist=52621;dist=5798
20	25116546	20:25116546:G:A	A	6	5.222e-05	1.6244	0.5581	0	intergenic	VSX1;LOC284798	dist=53531;dist=4888
20	25116776	20:25116776:A:G	G	6	5.222e-05	1.6244	0.5581	0	intergenic	VSX1;LOC284798	dist=53761;dist=4658
20	25117199	20:25117199:A:C	C	6	7.798e-05	1.6066	0.5233	0	intergenic	VSX1;LOC284798	dist=54184;dist=4235
20	25118271	20:25118271:C:T	T	6	7.798e-05	1.6066	0.5233	0	intergenic	VSX1;LOC284798	dist=55256;dist=3163
20	25119146	20:25119146:C:T	T	6	7.424e-05	1.6105	0.4494	0	intergenic	VSX1;LOC284798	dist=56131;dist=2288
20	25120101	20:25120101:C:T	T	6	7.244e-05	1.6116	0.4883	0	intergenic	VSX1;LOC284798	dist=57086;dist=1333
20	25120118	20:25120118:A:T	T	6	7.244e-05	1.6116	0.4883	0	intergenic	VSX1;LOC284798	dist=57103;dist=1316
20	36916437	20:36916437:T:C	C	3	4.447e-05	1.8037	0.6097	0	ncRNA_intronic	LOC149684
20	54353115	20:54353115:G:A	A	4	9.508e-05	1.5472	0.7427	0	intergenic	LINC01441;CBLN4	dist=309380;dist=219298
20	54356185	20:54356185:G:C	C	4	9.508e-05	1.5472	0.7427	0	intergenic	LINC01441;CBLN4	dist=312450;dist=216228
20	54377455	20:54377455:G:T	T	4	1.955e-06	1.8474	0.5983	0	intergenic	LINC01441;CBLN4	dist=333720;dist=194958
20	54377513	20:54377513:C:T	T	5	1.074e-05	0.6077	0.8716	0	intergenic	LINC01441;CBLN4	dist=333778;dist=194900
20	54377675	20:54377675:A:G	G	4	1.427e-06	1.8663	0.5985	0	intergenic	LINC01441;CBLN4	dist=333940;dist=194738
20	54377866	20:54377866:A:C	C	4	8.601e-06	1.7564	0.6661	0	intergenic	LINC01441;CBLN4	dist=334131;dist=194547
20	54378100	20:54378100:T:C	C	4	2.894e-06	1.8185	0.5856	0	intergenic	LINC01441;CBLN4	dist=334365;dist=194313
20	54378112	20:54378112:G:A	A	5	5.418e-05	0.6161	0.3712	6.24	intergenic	LINC01441;CBLN4	dist=334377;dist=194301
20	54378124	20:54378124:C:T	T	4	4.767e-06	1.7893	0.6025	0	intergenic	LINC01441;CBLN4	dist=334389;dist=194289
20	54378256	20:54378256:G:A	A	4	4.07e-06	1.794	0.6182	0	intergenic	LINC01441;CBLN4	dist=334521;dist=194157
20	54379838	20:54379838:A:G	G	6	4.484e-05	1.627	0.3193	14.79	intergenic	LINC01441;CBLN4	dist=336103;dist=192575
20	54395870	20:54395870:G:A	A	5	6.956e-05	1.6438	0.3579	8.53	intergenic	LINC01441;CBLN4	dist=352135;dist=176543
20	54401941	20:54401941:G:A	A	5	2.897e-05	1.6969	0.6752	0	intergenic	LINC01441;CBLN4	dist=358206;dist=170472
20	54404705	20:54404705:T:C	C	5	3.469e-05	1.6881	0.6794	0	intergenic	LINC01441;CBLN4	dist=360970;dist=167708
20	54412236	20:54412236:T:A	A	5	4.792e-05	1.67	0.4784	0	intergenic	LINC01441;CBLN4	dist=368501;dist=160177
20	54415993	20:54415993:T:C	C	5	4.83e-05	1.6688	0.6822	0	intergenic	LINC01441;CBLN4	dist=372258;dist=156420
20	54420996	20:54420996:C:T	T	5	2.14e-05	1.6498	0.8153	0	intergenic	LINC01441;CBLN4	dist=377261;dist=151417
20	54421626	20:54421626:C:A	A	5	1.752e-05	1.6659	0.86	0	intergenic	LINC01441;CBLN4	dist=377891;dist=150787
20	54422115	20:54422115:C:T	T	5	2.748e-05	1.6441	0.8082	0	intergenic	LINC01441;CBLN4	dist=378380;dist=150298
20	54422639	20:54422639:C:T	T	5	4.924e-06	1.7712	0.7182	0	intergenic	LINC01441;CBLN4	dist=378904;dist=149774
20	54426022	20:54426022:A:G	G	5	2.518e-05	1.6483	0.8028	0	intergenic	LINC01441;CBLN4	dist=382287;dist=146391
20	54429806	20:54429806:G:A	A	6	2.692e-05	1.6289	0.7954	0	intergenic	LINC01441;CBLN4	dist=386071;dist=142607
20	54430018	20:54430018:A:G	G	6	2.692e-05	1.6289	0.7954	0	intergenic	LINC01441;CBLN4	dist=386283;dist=142395
20	54430467	20:54430467:T:C	C	6	2.692e-05	1.6289	0.7954	0	intergenic	LINC01441;CBLN4	dist=386732;dist=141946
20	54432293	20:54432293:A:T	T	6	3.845e-05	1.605	0.7045	0	intergenic	LINC01441;CBLN4	dist=388558;dist=140120
20	54434331	20:54434331:T:C	C	6	4.494e-05	1.6063	0.8174	0	intergenic	LINC01441;CBLN4	dist=390596;dist=138082
20	54443406	20:54443406:C:T	T	6	3.574e-05	1.615	0.81	0	intergenic	LINC01441;CBLN4	dist=399671;dist=129007
20	54446218	20:54446218:T:A	A	6	3.321e-05	1.6208	0.8015	0	intergenic	LINC01441;CBLN4	dist=402483;dist=126195
20	54446506	20:54446506:A:T	T	6	3.592e-05	1.6179	0.8048	0	intergenic	LINC01441;CBLN4	dist=402771;dist=125907
20	54447947	20:54447947:C:T	T	5	5.294e-06	1.7665	0.6904	0	intergenic	LINC01441;CBLN4	dist=404212;dist=124466
20	54450473	20:54450473:C:A	A	6	4.151e-05	1.6092	0.8146	0	intergenic	LINC01441;CBLN4	dist=406738;dist=121940
20	54450826	20:54450826:G:T	T	6	4.151e-05	1.6092	0.8146	0	intergenic	LINC01441;CBLN4	dist=407091;dist=121587
20	54451957	20:54451957:G:C	C	6	4.151e-05	1.6092	0.8146	0	intergenic	LINC01441;CBLN4	dist=408222;dist=120456
20	54453166	20:54453166:T:C	C	6	4.494e-05	1.6063	0.8174	0	intergenic	LINC01441;CBLN4	dist=409431;dist=119247
20	54453703	20:54453703:G:A	A	6	3.649e-05	1.6157	0.8076	0	intergenic	LINC01441;CBLN4	dist=409968;dist=118710
20	54453905	20:54453905:G:C	C	6	4.151e-05	1.6092	0.8146	0	intergenic	LINC01441;CBLN4	dist=410170;dist=118508
20	54456232	20:54456232:G:A	A	5	1.025e-05	1.7001	0.9503	0	intergenic	LINC01441;CBLN4	dist=412497;dist=116181
20	54456502	20:54456502:G:A	A	6	5.06e-05	1.6008	0.7849	0	intergenic	LINC01441;CBLN4	dist=412767;dist=115911
20	54460200	20:54460200:G:A	A	6	1.975e-05	1.6761	0.5333	0	intergenic	LINC01441;CBLN4	dist=416465;dist=112213
20	54461666	20:54461666:A:C	C	6	4.982e-05	1.6035	0.7901	0	intergenic	LINC01441;CBLN4	dist=417931;dist=110747
20	54464373	20:54464373:T:C	C	6	4.982e-05	1.6035	0.7901	0	intergenic	LINC01441;CBLN4	dist=420638;dist=108040
20	54464474	20:54464474:G:A	A	6	5.35e-05	1.6005	0.8309	0	intergenic	LINC01441;CBLN4	dist=420739;dist=107939
20	54465775	20:54465775:C:A	A	6	7.396e-05	1.5828	0.7708	0	intergenic	LINC01441;CBLN4	dist=422040;dist=106638
20	54472926	20:54472926:A:G	G	6	6.445e-05	1.5793	0.7157	0	intergenic	LINC01441;CBLN4	dist=429191;dist=99487
20	54473029	20:54473029:C:G	G	6	6.247e-05	1.5911	0.8258	0	intergenic	LINC01441;CBLN4	dist=429294;dist=99384
20	54475132	20:54475132:A:C	C	6	7.021e-05	1.5876	0.811	0	intergenic	LINC01441;CBLN4	dist=431397;dist=97281
20	54482003	20:54482003:A:T	T	6	2.215e-05	1.6701	0.5313	0	intergenic	LINC01441;CBLN4	dist=438268;dist=90410
20	54482244	20:54482244:C:T	T	6	8.607e-05	1.5811	0.837	0	intergenic	LINC01441;CBLN4	dist=438509;dist=90169
20	54486379	20:54486379:T:C	C	6	6.658e-06	1.7474	0.2904	18.91	intergenic	LINC01441;CBLN4	dist=442644;dist=86034
20	54487589	20:54487589:A:C	C	6	8.704e-06	1.7353	0.254	23.98	intergenic	LINC01441;CBLN4	dist=443854;dist=84824
20	54487720	20:54487720:G:A	A	6	8.405e-06	1.7368	0.2545	23.91	intergenic	LINC01441;CBLN4	dist=443985;dist=84693
20	54488804	20:54488804:A:G	G	6	1.052e-05	1.7113	0.153	37.96	intergenic	LINC01441;CBLN4	dist=445069;dist=83609
20	54489189	20:54489189:C:G	G	6	9.886e-06	1.7292	0.2325	26.95	intergenic	LINC01441;CBLN4	dist=445454;dist=83224
20	54489630	20:54489630:A:G	G	6	9.476e-06	1.731	0.2329	26.89	intergenic	LINC01441;CBLN4	dist=445895;dist=82783
20	54489631	20:54489631:T:C	C	6	9.476e-06	1.731	0.2329	26.89	intergenic	LINC01441;CBLN4	dist=445896;dist=82782
20	54489916	20:54489916:C:T	T	6	8.221e-06	1.7375	0.2446	25.28	intergenic	LINC01441;CBLN4	dist=446181;dist=82497
20	54490251	20:54490251:G:A	A	6	8.221e-06	1.7375	0.2446	25.28	intergenic	LINC01441;CBLN4	dist=446516;dist=82162
20	54490476	20:54490476:T:A	A	6	7.607e-06	1.7407	0.2583	23.39	intergenic	LINC01441;CBLN4	dist=446741;dist=81937
20	54490893	20:54490893:C:T	T	6	7.607e-06	1.7407	0.2583	23.39	intergenic	LINC01441;CBLN4	dist=447158;dist=81520
20	54493154	20:54493154:T:G	G	5	6.315e-07	1.9013	0.4456	0	intergenic	LINC01441;CBLN4	dist=449419;dist=79259
20	54493281	20:54493281:G:A	A	5	2.596e-06	1.8245	0.3162	15.42	intergenic	LINC01441;CBLN4	dist=449546;dist=79132
20	54495804	20:54495804:T:G	G	5	2.239e-06	1.8096	0.2043	32.57	intergenic	LINC01441;CBLN4	dist=452069;dist=76609
21	15376793	21:15376793:C:G	G	3	2.862e-05	0.5367	0.2233	33.3	intergenic	ANKRD20A11P;LIPI	dist=24028;dist=104342
21	42618378	21:42618378:G:A	A	5	4.246e-05	0.5546	0.8925	0	intronic	BACE2
21	47532440	21:47532440:C:T	T	4	3.231e-05	2.1325	0.4689	0	exonic	COL6A2
21	47538324	21:47538324:C:T	T	5	5.154e-05	2.0637	0.3877	3.32	intronic	COL6A2
22	28215389	22:28215389:C:T	T	3	4.051e-05	1.7412	0.3925	0	intergenic	MN1;PITPNB	dist=17903;dist=32268

## Sheet: Supplementary t1B
Supplementary table 1B. Linkage disequkibium independent loci (HATCH datasets), identified using SNPs with suggestive significance and variants within 250 kb with an R2 threshold of 0.2.
CHR	SNP	BP	P value of lead SNP	Total number of other SNPs in clump	Number of clumped SNPs that are not significant (p>0.05)	Number of clumped SNPs 0.01<p<0.05	Number of clumped SNPs 0.001<p<0.01	Number of clumped SNPs 0.0001<p<0.001	Number of clumped SNPs p<0.0001	List of clumped SNPs
1	1:39380385:T:C	39380385	7.7e-05	99	14	15	60	10	0	1:39290234:C:T(1),1:39291708:A:G(1),1:39295933:A:G(1),1:39297734:T:C(1),1:39299423:A:G(1),1:39302020:T:C(1),1:39302880:T:C(1),1:39302931:T:C(1),1:39302993:C:T(1),1:39306472:G:T(1),1:39307275:G:A(1),1:39309107:T:C(1),1:39309164:A:G(1),1:39310639:A:G(1),1:39311998:G:A(1),1:39312160:G:A(1),1:39312675:G:A(1),1:39312887:T:C(1),1:39315284:C:T(1),1:39319009:C:T(1),1:39319247:G:A(1),1:39324859:G:C(1),1:3…
1	1:55303341:G:T	55303341	8.28e-06	6	1	1	3	1	0	1:55323436:C:A(1),1:55375388:G:A(1),1:55376516:A:T(1),1:55376844:C:T(1),1:55383884:T:C(1),1:55384540:T:A(1)
1	1:163947842:G:A	163947842	2.54e-05	26	23	0	0	0	3	1:163882652:G:C(1),1:163883212:T:C(1),1:163896553:C:T(1),1:163896596:C:G(1),1:163905264:G:C(1),1:163918466:G:T(1),1:163919788:G:A(1),1:163920797:A:G(1),1:163921481:C:T(1),1:163921556:G:T(1),1:163922428:C:G(1),1:163923728:T:G(1),1:163924283:C:T(1),1:163924741:A:C(1),1:163925138:G:C(1),1:163927354:C:T(1),1:163929835:T:C(1),1:163930906:T:G(1),1:163931669:G:T(1),1:163936739:A:G(1),1:163937039:T:A(1),…
2	2:38350007:A:G	38350007	4.65e-05	72	19	16	34	3	0	2:38149282:T:C(1),2:38302177:C:A(1),2:38302390:G:C(1),2:38302544:G:A(1),2:38302794:C:T(1),2:38303531:G:A(1),2:38303642:A:G(1),2:38306415:C:G(1),2:38306935:C:T(1),2:38307643:G:T(1),2:38307861:C:T(1),2:38307955:C:T(1),2:38308068:G:A(1),2:38308086:A:T(1),2:38323935:G:A(1),2:38324035:T:A(1),2:38326921:C:T(1),2:38327039:T:A(1),2:38327356:T:C(1),2:38328205:G:A(1),2:38334101:C:T(1),2:38338940:C:T(1),2:3…
2	2:38669692:G:A	38669692	4.13e-05	44	2	5	16	20	1	2:38635682:T:G(1),2:38636133:A:G(1),2:38637837:C:T(1),2:38640879:T:G(1),2:38641358:A:T(1),2:38643210:C:T(1),2:38644879:A:T(1),2:38649742:C:T(1),2:38652709:C:T(1),2:38655839:A:G(1),2:38657198:T:C(1),2:38657204:C:A(1),2:38657595:G:A(1),2:38657831:A:G(1),2:38662281:C:G(1),2:38664704:A:T(1),2:38666134:C:T(1),2:38669478:A:G(1),2:38680683:A:G(1),2:38683327:T:C(1),2:38686717:C:T(1),2:38689144:G:A(1),2:3…
2	2:76646295:T:G	76646295	3.03e-05	0	0	0	0	0	0	NONE
2	2:78346731:A:C	78346731	8.78e-05	151	45	85	17	4	0	2:78317343:C:T(1),2:78318600:C:T(1),2:78321394:C:A(1),2:78322012:T:C(1),2:78323287:A:G(1),2:78323581:A:T(1),2:78325022:C:T(1),2:78325273:G:A(1),2:78328532:C:T(1),2:78328999:G:A(1),2:78329080:G:C(1),2:78329271:T:C(1),2:78331719:C:G(1),2:78332105:C:T(1),2:78332232:C:G(1),2:78332237:G:A(1),2:78333664:C:A(1),2:78333724:T:A(1),2:78333789:G:A(1),2:78334142:A:G(1),2:78334679:T:C(1),2:78336006:A:G(1),2:7…
2	2:142450948:T:A	142450948	7.36e-06	165	33	34	47	26	25	2:142216007:G:A(1),2:142217480:T:C(1),2:142219033:G:A(1),2:142220066:G:T(1),2:142223831:A:G(1),2:142224612:A:G(1),2:142225077:A:G(1),2:142226298:G:C(1),2:142229837:G:A(1),2:142230158:T:C(1),2:142230192:G:A(1),2:142231898:G:A(1),2:142248027:A:G(1),2:142323763:T:G(1),2:142325164:T:A(1),2:142332100:C:T(1),2:142349495:C:A(1),2:142350130:G:A(1),2:142352352:G:A(1),2:142355999:C:G(1),2:142376873:C:T(1),…
2	2:208311351:T:C	208311351	8.93e-05	31	16	14	1	0	0	2:208166279:A:G(1),2:208187711:G:A(1),2:208209178:C:T(1),2:208231653:G:A(1),2:208236850:G:A(1),2:208241354:C:T(1),2:208252344:C:T(1),2:208287653:A:T(1),2:208309509:G:T(1),2:208316981:G:A(1),2:208318286:A:G(1),2:208323990:C:A(1),2:208325646:C:T(1),2:208334716:T:C(1),2:208339770:G:A(1),2:208342620:A:T(1),2:208342651:C:T(1),2:208343024:T:C(1),2:208346377:C:A(1),2:208346987:C:T(1),2:208359507:G:C(1),…
2	2:238789044:T:G	238789044	9.84e-05	14	3	3	7	1	0	2:238762405:T:C(1),2:238764337:T:G(1),2:238766131:G:C(1),2:238767662:C:G(1),2:238791396:G:A(1),2:238793068:G:A(1),2:238794181:T:C(1),2:238794704:G:A(1),2:238795011:G:A(1),2:238795602:G:A(1),2:238796540:G:A(1),2:238796653:G:A(1),2:238799206:G:C(1),2:238801297:T:C(1)
3	3:8647978:C:G	8647978	8.23e-05	12	6	3	2	1	0	3:8640309:T:C(1),3:8647948:T:A(1),3:8648021:G:T(1),3:8648067:T:C(1),3:8648118:T:C(1),3:8648120:T:C(1),3:8648351:G:C(1),3:8649260:C:A(1),3:8649462:T:C(1),3:8651724:G:A(1),3:8652528:T:A(1),3:8671807:C:T(1)
3	3:11095930:A:G	11095930	2.94e-05	1	1	0	0	0	0	3:11097113:C:A(1)
3	3:32285786:G:A	32285786	5.77e-05	6	2	2	1	1	0	3:32281703:C:G(1),3:32281977:A:G(1),3:32282044:T:C(1),3:32284115:T:C(1),3:32284835:C:T(1),3:32292007:A:T(1)
3	3:57186035:A:C	57186035	8.93e-05	4	0	0	1	3	0	3:57128211:G:A(1),3:57137811:C:G(1),3:57145737:G:A(1),3:57174274:T:C(1)
3	3:110103784:T:A	110103784	2.75e-05	257	212	10	16	13	6	3:110096288:A:C(1),3:110098024:G:T(1),3:110098140:C:A(1),3:110100138:G:T(1),3:110101113:G:T(1),3:110103126:T:G(1),3:110103471:A:G(1),3:110103924:C:T(1),3:110104039:T:C(1),3:110104986:G:A(1),3:110105076:T:C(1),3:110105620:C:A(1),3:110108335:C:T(1),3:110108650:T:C(1),3:110108980:A:T(1),3:110109047:A:G(1),3:110110033:C:T(1),3:110112457:A:G(1),3:110112528:G:C(1),3:110112541:C:T(1),3:110112637:G:A(1),…
3	3:116772111:T:C	116772111	5.1e-05	55	46	9	0	0	0	3:116564740:T:C(1),3:116599486:G:A(1),3:116607658:A:G(1),3:116609199:C:T(1),3:116609967:T:C(1),3:116615141:T:C(1),3:116615877:C:T(1),3:116618124:C:T(1),3:116620363:A:T(1),3:116644794:T:C(1),3:116649607:T:C(1),3:116660091:A:T(1),3:116661303:T:G(1),3:116666435:T:C(1),3:116671791:G:A(1),3:116681235:C:T(1),3:116683780:C:T(1),3:116684635:A:G(1),3:116693645:G:A(1),3:116699512:A:G(1),3:116700005:T:C(1),…
3	3:118735409:T:C	118735409	6.69e-05	106	16	29	49	12	0	3:118615463:A:G(1),3:118617249:C:T(1),3:118618642:G:A(1),3:118620288:G:A(1),3:118630354:A:G(1),3:118632651:A:T(1),3:118633089:T:C(1),3:118640675:G:C(1),3:118642634:G:C(1),3:118643250:G:A(1),3:118645297:T:C(1),3:118645317:G:T(1),3:118653530:C:A(1),3:118654091:T:C(1),3:118655746:G:T(1),3:118656230:T:C(1),3:118669017:C:G(1),3:118676066:C:T(1),3:118687652:C:A(1),3:118694164:T:C(1),3:118698549:C:T(1),…
3	3:150101349:A:C	150101349	7.84e-05	63	34	14	5	10	0	3:150042618:G:A(1),3:150044641:A:G(1),3:150049273:A:T(1),3:150049780:A:T(1),3:150050596:G:A(1),3:150051197:C:T(1),3:150051298:A:G(1),3:150052600:G:T(1),3:150052807:T:C(1),3:150053952:C:G(1),3:150054318:C:T(1),3:150055561:G:T(1),3:150055585:C:A(1),3:150055644:G:A(1),3:150055958:G:A(1),3:150056728:T:A(1),3:150060982:T:G(1),3:150061923:T:C(1),3:150070751:C:T(1),3:150073703:C:T(1),3:150073796:A:G(1),…
3	3:177267740:C:T	177267740	2.35e-05	137	97	31	7	1	1	3:177218842:A:G(1),3:177218886:G:A(1),3:177219418:T:C(1),3:177221968:C:G(1),3:177222429:C:T(1),3:177223067:T:C(1),3:177227517:G:T(1),3:177228979:T:G(1),3:177236362:C:G(1),3:177262845:C:A(1),3:177264580:G:C(1),3:177265682:G:A(1),3:177266750:G:A(1),3:177269518:A:G(1),3:177274479:C:G(1),3:177277705:A:T(1),3:177279995:C:T(1),3:177283019:C:T(1),3:177285187:G:T(1),3:177285330:A:C(1),3:177286455:T:C(1),…
3	3:182457367:A:G	182457367	2.49e-05	62	16	16	25	5	0	3:182438946:G:A(1),3:182445645:G:A(1),3:182448278:G:C(1),3:182448938:C:A(1),3:182448953:T:A(1),3:182449546:C:T(1),3:182450045:A:T(1),3:182450900:T:A(1),3:182451624:T:C(1),3:182451655:A:C(1),3:182451720:G:A(1),3:182451950:T:C(1),3:182452167:G:C(1),3:182452931:T:C(1),3:182453475:G:A(1),3:182453557:A:G(1),3:182453765:G:A(1),3:182453882:G:A(1),3:182453992:C:G(1),3:182454115:G:T(1),3:182454125:G:A(1),…
4	4:1523930:A:G	1523930	4.78e-05	23	13	7	3	0	0	4:1500282:G:A(1),4:1500786:G:A(1),4:1500962:G:A(1),4:1501899:G:T(1),4:1502628:C:T(1),4:1503673:G:A(1),4:1504171:T:C(1),4:1506111:A:G(1),4:1506398:A:G(1),4:1506970:T:C(1),4:1507548:G:A(1),4:1508261:C:G(1),4:1508508:C:T(1),4:1509530:C:T(1),4:1513740:G:A(1),4:1514252:C:A(1),4:1514557:G:A(1),4:1515620:C:T(1),4:1515827:G:C(1),4:1517581:G:A(1),4:1521003:T:G(1),4:1522108:C:G(1),4:1522321:C:A(1)
4	4:17301096:G:A	17301096	7.89e-05	118	111	1	0	6	0	4:17294383:T:A(1),4:17296842:T:C(1),4:17298007:G:A(1),4:17300222:T:C(1),4:17301160:G:A(1),4:17302581:G:A(1),4:17302841:T:C(1),4:17303002:C:A(1),4:17303922:G:A(1),4:17304270:T:C(1),4:17304271:G:A(1),4:17304513:A:G(1),4:17304565:C:T(1),4:17304849:T:C(1),4:17304891:A:T(1),4:17304974:C:T(1),4:17305098:T:G(1),4:17305222:C:T(1),4:17305416:G:C(1),4:17305569:C:T(1),4:17305741:C:G(1),4:17305787:G:A(1),4:1…
4	4:41835521:C:T	41835521	7.41e-06	60	18	39	2	0	1	4:41813010:A:G(1),4:41833493:T:C(1),4:41835843:T:C(1),4:41836321:T:A(1),4:41839504:T:C(1),4:41839642:A:C(1),4:41839731:T:C(1),4:41839958:A:G(1),4:41839997:A:G(1),4:41840254:G:A(1),4:41840270:A:G(1),4:41840374:T:C(1),4:41840411:A:G(1),4:41841043:C:T(1),4:41841135:C:T(1),4:41841142:C:G(1),4:41841212:G:C(1),4:41841224:T:C(1),4:41841253:T:A(1),4:41841334:C:A(1),4:41841451:A:G(1),4:41841514:G:A(1),4:4…
4	4:85391056:G:A	85391056	3.62e-05	82	4	18	17	34	9	4:85309078:G:A(1),4:85315581:A:G(1),4:85325413:G:C(1),4:85326010:G:C(1),4:85328262:G:A(1),4:85328308:G:A(1),4:85331923:T:C(1),4:85337493:A:G(1),4:85339890:T:C(1),4:85340255:G:A(1),4:85341562:C:A(1),4:85350285:C:T(1),4:85350682:T:C(1),4:85351117:C:A(1),4:85354274:G:A(1),4:85354402:T:C(1),4:85354405:G:A(1),4:85356057:T:C(1),4:85359985:T:C(1),4:85360324:T:C(1),4:85360483:T:C(1),4:85360572:G:C(1),4:8…
4	4:89304772:G:A	89304772	5.78e-05	13	9	1	1	0	2	4:89270023:G:A(1),4:89283835:C:T(1),4:89290258:G:A(1),4:89290259:C:A(1),4:89290441:G:A(1),4:89293297:G:A(1),4:89295163:T:C(1),4:89295516:T:A(1),4:89297441:A:G(1),4:89297521:G:C(1),4:89298201:G:A(1),4:89300733:G:A(1),4:89306081:A:T(1)
4	4:90253613:G:A	90253613	7.95e-05	43	17	7	16	3	0	4:90234948:G:A(1),4:90235979:G:A(1),4:90236017:C:A(1),4:90238073:G:A(1),4:90239329:G:A(1),4:90241029:T:G(1),4:90241463:A:T(1),4:90241518:G:A(1),4:90242059:G:A(1),4:90242334:C:A(1),4:90242532:C:G(1),4:90242945:A:G(1),4:90243330:T:C(1),4:90245451:G:A(1),4:90247163:G:T(1),4:90248527:C:T(1),4:90249028:A:T(1),4:90249737:G:A(1),4:90250200:A:G(1),4:90250484:C:T(1),4:90250583:G:A(1),4:90250596:G:T(1),4:9…
4	4:90385574:T:G	90385574	7.04e-05	61	42	11	3	5	0	4:90235778:T:C(1),4:90238733:T:C(1),4:90255150:G:A(1),4:90256211:T:C(1),4:90258588:T:G(1),4:90266958:T:C(1),4:90267231:G:A(1),4:90271485:T:C(1),4:90273098:C:A(1),4:90275862:G:A(1),4:90277638:G:A(1),4:90360199:G:C(1),4:90361318:G:C(1),4:90361822:T:G(1),4:90363246:C:A(1),4:90363750:C:A(1),4:90365843:C:A(1),4:90366020:T:C(1),4:90366387:G:A(1),4:90366673:G:A(1),4:90366721:G:A(1),4:90367051:T:A(1),4:9…
4	4:136952840:G:T	136952840	4.41e-05	259	136	97	25	0	1	4:136806947:T:C(1),4:136818874:G:A(1),4:136819263:G:C(1),4:136821257:G:A(1),4:136822656:T:C(1),4:136824373:T:C(1),4:136826015:G:A(1),4:136827330:G:A(1),4:136827893:T:C(1),4:136828780:T:C(1),4:136828990:T:G(1),4:136830809:T:A(1),4:136830876:T:A(1),4:136830954:C:A(1),4:136836192:C:A(1),4:136837128:C:T(1),4:136838045:G:A(1),4:136838538:G:A(1),4:136839283:T:A(1),4:136839349:T:A(1),4:136839584:G:A(1),…
4	4:142199380:C:A	142199380	3.43e-05	34	21	5	7	1	0	4:142172845:C:T(1),4:142177880:T:A(1),4:142180045:T:C(1),4:142180789:G:A(1),4:142181491:G:A(1),4:142181548:C:A(1),4:142182104:T:C(1),4:142183416:C:A(1),4:142183706:G:A(1),4:142185031:G:A(1),4:142185829:G:A(1),4:142187853:T:C(1),4:142188804:T:C(1),4:142190358:T:A(1),4:142190641:C:A(1),4:142190647:T:G(1),4:142190924:C:T(1),4:142191039:C:T(1),4:142191296:C:T(1),4:142192624:A:G(1),4:142194514:A:G(1),…
4	4:166929276:A:G	166929276	4.09e-05	40	26	6	1	5	2	4:166926497:A:T(1),4:166926522:T:G(1),4:166926573:T:C(1),4:166926885:T:C(1),4:166927050:A:C(1),4:166927168:T:C(1),4:166928846:G:C(1),4:166928911:C:A(1),4:166930657:G:C(1),4:166930890:A:G(1),4:166932084:C:G(1),4:166933272:T:C(1),4:166933791:C:T(1),4:166933854:G:A(1),4:166938776:G:A(1),4:166939154:A:G(1),4:166939490:A:G(1),4:166945557:C:T(1),4:166945866:G:A(1),4:166946775:G:A(1),4:166948998:C:T(1),…
5	5:37875770:T:A	37875770	9.4e-05	43	12	9	17	4	1	5:37768076:G:A(1),5:37771385:G:A(1),5:37829319:G:T(1),5:37830326:T:C(1),5:37842451:A:G(1),5:37842676:A:C(1),5:37846750:A:G(1),5:37846843:G:C(1),5:37847558:T:A(1),5:37849688:G:A(1),5:37849811:A:G(1),5:37851851:T:C(1),5:37851854:C:G(1),5:37852252:T:C(1),5:37853083:G:C(1),5:37853348:T:G(1),5:37854738:G:A(1),5:37855071:T:C(1),5:37857227:T:C(1),5:37857419:T:G(1),5:37858172:C:T(1),5:37859278:C:T(1),5:3…
5	5:113056627:G:A	113056627	5.72e-05	140	75	6	23	29	7	5:112978278:G:A(1),5:113011005:G:A(1),5:113012707:C:A(1),5:113016914:G:A(1),5:113021914:G:C(1),5:113026748:T:C(1),5:113029187:T:C(1),5:113029231:G:C(1),5:113030164:G:A(1),5:113030191:G:C(1),5:113031962:G:A(1),5:113032778:G:A(1),5:113033243:T:G(1),5:113033851:G:A(1),5:113034129:T:A(1),5:113034388:T:C(1),5:113035350:T:C(1),5:113035697:T:A(1),5:113035814:T:C(1),5:113036242:T:C(1),5:113036301:G:A(1),…
5	5:123898231:C:T	123898231	3.04e-06	91	7	22	16	17	29	5:123815748:T:C(1),5:123823744:A:G(1),5:123853591:T:G(1),5:123856109:G:C(1),5:123864351:T:C(1),5:123864667:G:A(1),5:123864683:G:C(1),5:123864818:T:C(1),5:123865737:C:A(1),5:123867087:G:T(1),5:123867334:C:G(1),5:123867756:G:A(1),5:123868805:G:A(1),5:123869910:T:C(1),5:123870119:C:T(1),5:123870259:A:G(1),5:123870271:T:G(1),5:123870467:A:G(1),5:123870614:G:A(1),5:123871176:A:G(1),5:123871303:G:A(1),…
6	6:12204587:G:A	12204587	2.7e-05	0	0	0	0	0	0	NONE
6	6:15076769:C:T	15076769	1.98e-05	90	0	50	9	9	22	6:15069616:C:A(1),6:15072218:T:C(1),6:15074526:A:C(1),6:15076044:G:A(1),6:15076635:C:A(1),6:15086287:T:G(1),6:15086617:G:A(1),6:15087283:T:C(1),6:15089607:C:T(1),6:15093021:C:A(1),6:15093325:A:T(1),6:15095520:C:T(1),6:15097463:C:T(1),6:15098346:C:T(1),6:15099535:T:C(1),6:15099687:G:A(1),6:15099728:A:G(1),6:15100024:G:T(1),6:15105280:T:C(1),6:15106310:G:A(1),6:15108909:C:G(1),6:15109286:C:T(1),6:1…
6	6:15797687:G:A	15797687	3.66e-05	13	11	0	2	0	0	6:15728636:T:C(1),6:15732111:A:T(1),6:15733409:G:A(1),6:15733489:T:C(1),6:15733965:C:T(1),6:15735088:C:G(1),6:15735286:G:A(1),6:15781433:T:A(1),6:15781817:G:T(1),6:15816194:A:G(1),6:15817141:A:C(1),6:15817447:A:T(1),6:15817878:C:T(1)
6	6:25272126:C:T	25272126	3.49e-05	15	0	0	2	12	1	6:25241640:G:T(1),6:25262097:T:C(1),6:25263121:G:A(1),6:25265377:T:C(1),6:25267748:T:C(1),6:25268014:C:A(1),6:25271250:T:C(1),6:25274166:G:A(1),6:25274612:G:A(1),6:25276266:G:A(1),6:25279158:C:A(1),6:25279208:T:A(1),6:25280530:T:C(1),6:25280677:G:A(1),6:25283875:G:C(1)
6	6:33011133:T:C	33011133	2.77e-06	9	2	0	1	6	0	6:32976654:G:A(1),6:32977044:G:A(1),6:32977315:A:G(1),6:32979150:G:C(1),6:32980446:C:T(1),6:32985594:T:C(1),6:32985804:C:G(1),6:32988340:C:T(1),6:33061930:C:T(1)
6	6:51630989:C:T	51630989	5.72e-05	215	5	102	94	14	0	6:51415907:T:C(1),6:51422546:T:A(1),6:51427317:T:A(1),6:51431253:T:G(1),6:51431529:T:C(1),6:51436530:C:A(1),6:51444607:C:T(1),6:51449083:C:T(1),6:51451600:G:C(1),6:51514205:T:C(1),6:51516958:T:C(1),6:51518321:T:G(1),6:51535535:G:A(1),6:51540062:T:A(1),6:51549912:G:A(1),6:51553252:C:T(1),6:51562739:C:T(1),6:51562918:A:G(1),6:51563060:T:C(1),6:51564404:T:C(1),6:51568871:T:C(1),6:51571944:C:T(1),6:5…
6	6:100286127:T:G	100286127	8.08e-05	18	8	1	8	0	1	6:100269060:G:C(1),6:100270972:T:G(1),6:100277811:T:C(1),6:100277937:C:T(1),6:100280032:C:A(1),6:100280663:C:G(1),6:100280731:G:A(1),6:100281817:C:T(1),6:100281823:T:C(1),6:100282075:A:C(1),6:100283110:A:C(1),6:100283376:T:G(1),6:100284532:G:A(1),6:100284555:G:A(1),6:100284984:T:A(1),6:100285124:A:G(1),6:100285251:T:C(1),6:100287245:C:T(1)
6	6:144059356:T:G	144059356	1.28e-05	50	3	21	9	17	0	6:144050166:G:A(1),6:144054772:T:C(1),6:144056863:C:T(1),6:144056981:T:C(1),6:144057125:C:T(1),6:144057923:G:A(1),6:144058116:T:A(1),6:144059396:G:T(1),6:144059411:C:T(1),6:144061224:G:A(1),6:144061777:C:T(1),6:144062130:C:A(1),6:144062765:G:A(1),6:144063115:G:A(1),6:144063463:T:C(1),6:144063466:G:A(1),6:144063529:G:A(1),6:144064167:A:C(1),6:144064904:G:A(1),6:144065262:T:C(1),6:144065552:G:A(1),…
6	6:167188754:G:A	167188754	3.87e-06	84	0	4	55	23	2	6:167181925:G:A(1),6:167182088:C:G(1),6:167182471:G:A(1),6:167186024:T:C(1),6:167186112:G:A(1),6:167188492:G:A(1),6:167188711:T:C(1),6:167188732:A:G(1),6:167188973:T:A(1),6:167189283:C:T(1),6:167189470:G:C(1),6:167189674:A:G(1),6:167189689:T:C(1),6:167190312:T:C(1),6:167190753:A:G(1),6:167192071:C:T(1),6:167192106:T:C(1),6:167192368:G:T(1),6:167192399:G:A(1),6:167192467:T:C(1),6:167192611:T:C(1),…
7	7:8553223:A:G	8553223	8.73e-05	45	1	10	4	29	1	7:8540931:T:C(1),7:8541061:T:A(1),7:8544878:T:C(1),7:8545520:C:G(1),7:8545808:C:G(1),7:8546126:C:T(1),7:8547007:A:G(1),7:8548534:C:T(1),7:8549058:G:A(1),7:8549190:G:C(1),7:8554567:G:C(1),7:8554753:T:C(1),7:8554946:T:C(1),7:8556069:A:C(1),7:8556093:T:G(1),7:8556819:T:C(1),7:8558671:T:C(1),7:8559476:A:G(1),7:8559549:T:C(1),7:8560178:A:T(1),7:8560202:T:C(1),7:8560454:A:T(1),7:8560551:T:C(1),7:856056…
7	7:105765078:C:T	105765078	8.41e-05	82	1	44	19	16	2	7:105713184:G:A(1),7:105727346:C:A(1),7:105727907:G:A(1),7:105729977:A:T(1),7:105735042:A:G(1),7:105737166:A:G(1),7:105739546:A:G(1),7:105745093:G:C(1),7:105748847:T:C(1),7:105749843:C:T(1),7:105751781:G:A(1),7:105762715:A:T(1),7:105763167:T:C(1),7:105763426:A:G(1),7:105763977:T:A(1),7:105764594:A:G(1),7:105765132:T:C(1),7:105765999:G:T(1),7:105766161:C:T(1),7:105766244:C:T(1),7:105766466:C:T(1),…
7	7:154936396:C:T	154936396	7.71e-05	69	10	53	6	0	0	7:154917908:T:A(1),7:154918793:T:A(1),7:154918806:T:C(1),7:154921191:G:C(1),7:154924617:G:A(1),7:154929732:T:A(1),7:154931156:T:G(1),7:154931742:G:A(1),7:154932093:A:G(1),7:154933448:G:A(1),7:154933804:C:A(1),7:154934101:G:A(1),7:154934171:G:C(1),7:154934425:G:A(1),7:154934501:C:A(1),7:154934647:G:A(1),7:154935205:G:A(1),7:154935227:T:C(1),7:154935291:G:A(1),7:154935347:T:C(1),7:154935423:C:A(1),…
8	8:2282334:G:T	2282334	2.88e-05	79	45	34	0	0	0	8:2244315:T:C(1),8:2260986:G:T(1),8:2282275:T:C(1),8:2289496:G:A(1),8:2289839:G:A(1),8:2289893:G:A(1),8:2290025:T:G(1),8:2290204:T:A(1),8:2292517:A:G(1),8:2293426:C:A(1),8:2295755:G:A(1),8:2300763:C:T(1),8:2300824:G:C(1),8:2302926:C:T(1),8:2306815:T:C(1),8:2308923:C:G(1),8:2309900:G:C(1),8:2310018:A:T(1),8:2311614:G:A(1),8:2311721:G:A(1),8:2314436:A:T(1),8:2314764:G:A(1),8:2316868:T:C(1),8:231703…
8	8:3005850:A:C	3005850	9.67e-05	18	16	1	0	1	0	8:2993782:T:C(1),8:2995502:T:C(1),8:2999929:A:T(1),8:3002967:T:G(1),8:3005784:G:T(1),8:3005937:T:C(1),8:3015556:A:G(1),8:3021591:T:G(1),8:3053592:G:A(1),8:3054040:G:A(1),8:3056975:T:G(1),8:3060917:C:T(1),8:3062303:C:T(1),8:3064132:G:C(1),8:3064831:G:A(1),8:3065152:C:T(1),8:3068732:A:G(1),8:3070174:C:T(1)
8	8:101813074:C:T	101813074	5.33e-05	45	4	0	2	33	6	8:101775305:T:C(1),8:101796050:C:T(1),8:101798675:T:G(1),8:101800251:A:T(1),8:101805088:A:G(1),8:101806055:C:A(1),8:101807230:C:T(1),8:101807365:G:A(1),8:101808151:A:C(1),8:101808594:C:G(1),8:101808965:A:G(1),8:101809513:C:G(1),8:101809662:G:A(1),8:101809800:A:G(1),8:101809869:T:A(1),8:101810229:T:G(1),8:101810491:T:C(1),8:101810647:T:G(1),8:101810651:C:G(1),8:101810732:T:G(1),8:101810846:T:G(1),…
8	8:101861364:G:A	101861364	7.53e-05	15	7	7	0	1	0	8:101859914:A:C(1),8:101860448:C:T(1),8:101860496:A:G(1),8:101861302:C:T(1),8:101861569:A:G(1),8:101862253:T:G(1),8:101862313:A:G(1),8:101864807:A:G(1),8:101864909:A:G(1),8:101873455:T:G(1),8:101873671:T:C(1),8:101875141:T:G(1),8:101875332:G:T(1),8:101875635:C:T(1),8:101875977:G:A(1)
8	8:117916281:T:C	117916281	9.27e-07	98	30	17	30	21	0	8:117819007:T:C(1),8:117819131:A:C(1),8:117819225:G:C(1),8:117820361:A:G(1),8:117820874:T:A(1),8:117823070:G:C(1),8:117823149:C:T(1),8:117823217:G:A(1),8:117823255:G:A(1),8:117823763:G:A(1),8:117830986:G:A(1),8:117831657:G:C(1),8:117832076:A:G(1),8:117832454:T:C(1),8:117832895:A:T(1),8:117833190:C:A(1),8:117833248:T:A(1),8:117833746:G:A(1),8:117836214:G:A(1),8:117838267:C:T(1),8:117838623:G:A(1),…
8	8:121179997:C:A	121179997	8.1e-05	15	0	13	2	0	0	8:121179606:G:A(1),8:121181207:G:C(1),8:121181791:T:C(1),8:121183650:T:C(1),8:121190319:T:G(1),8:121194659:G:A(1),8:121196039:C:A(1),8:121198223:T:G(1),8:121206382:G:A(1),8:121232981:G:A(1),8:121236908:T:C(1),8:121260869:G:A(1),8:121263132:C:T(1),8:121266654:A:G(1),8:121287954:C:T(1)
8	8:124426145:G:A	124426145	2.9e-05	162	1	49	109	2	1	8:124200444:C:T(1),8:124211882:G:A(1),8:124274661:G:A(1),8:124307915:T:G(1),8:124407070:T:C(1),8:124408102:G:C(1),8:124414157:G:A(1),8:124421397:A:G(1),8:124421623:A:G(1),8:124433158:T:C(1),8:124433271:T:C(1),8:124433303:G:A(1),8:124433376:T:C(1),8:124433427:T:C(1),8:124433579:C:A(1),8:124434172:G:A(1),8:124434300:T:C(1),8:124434809:G:A(1),8:124435391:G:A(1),8:124435427:G:A(1),8:124435814:T:C(1),…
9	9:14838912:G:A	14838912	5.86e-05	66	40	11	6	9	0	9:14837072:T:C(1),9:14840299:G:C(1),9:14840915:G:A(1),9:14841387:C:G(1),9:14844271:T:C(1),9:14846036:G:C(1),9:14846122:G:C(1),9:14846594:G:A(1),9:14848892:G:A(1),9:14848915:T:A(1),9:14849141:C:A(1),9:14849145:G:C(1),9:14850060:C:A(1),9:14850816:G:A(1),9:14851617:T:C(1),9:14851703:G:A(1),9:14852141:G:A(1),9:14852491:G:C(1),9:14854072:T:C(1),9:14855375:A:C(1),9:14856284:C:T(1),9:14860086:T:C(1),9:1…
9	9:121360454:A:G	121360454	4.94e-05	51	1	0	4	44	2	9:121325658:G:T(1),9:121326234:C:T(1),9:121328881:T:C(1),9:121333413:C:T(1),9:121337502:C:T(1),9:121337783:A:G(1),9:121337830:T:A(1),9:121337894:T:G(1),9:121338207:A:C(1),9:121338693:C:T(1),9:121338955:A:G(1),9:121339090:A:G(1),9:121339251:T:G(1),9:121340169:C:A(1),9:121341698:C:T(1),9:121342117:T:G(1),9:121342307:A:G(1),9:121342844:A:C(1),9:121343383:T:C(1),9:121343405:C:T(1),9:121343417:C:A(1),…
9	9:126965130:G:C	126965130	3.24e-05	3	0	0	0	2	1	9:126965119:T:G(1),9:126968376:T:G(1),9:126969083:G:C(1)
10	10:45964279:T:C	45964279	4.9e-05	328	3	8	216	99	2	10:45758550:T:C(1),10:45769854:G:T(1),10:45866149:A:G(1),10:45918380:C:T(1),10:45927242:G:A(1),10:45928658:T:G(1),10:45939617:A:G(1),10:45939818:C:T(1),10:45942071:G:A(1),10:45942712:T:G(1),10:45944772:T:C(1),10:45946389:C:A(1),10:45946714:T:C(1),10:45947416:C:T(1),10:45948000:A:C(1),10:45948175:C:T(1),10:45948872:A:G(1),10:45949254:G:A(1),10:45951081:T:C(1),10:45951716:G:A(1),10:45952433:C:T(1),…
10	10:72794456:T:C	72794456	6.98e-05	51	8	19	15	9	0	10:72789028:G:C(1),10:72789319:G:A(1),10:72789945:G:C(1),10:72790008:G:C(1),10:72790693:G:C(1),10:72792488:G:A(1),10:72793144:T:A(1),10:72793292:T:G(1),10:72793796:T:G(1),10:72793813:T:A(1),10:72793814:T:C(1),10:72793852:T:C(1),10:72793930:G:A(1),10:72794270:G:A(1),10:72794465:T:C(1),10:72794984:G:A(1),10:72795574:T:C(1),10:72795601:G:A(1),10:72795877:G:A(1),10:72795906:T:C(1),10:72796220:G:C(1),…
10	10:120210821:G:A	120210821	1.64e-05	47	3	21	11	11	1	10:120144787:C:T(1),10:120148581:C:A(1),10:120150668:C:T(1),10:120151128:G:A(1),10:120153263:C:T(1),10:120155733:C:T(1),10:120155750:A:T(1),10:120157534:G:A(1),10:120164251:C:T(1),10:120164679:C:T(1),10:120165664:G:T(1),10:120166009:C:T(1),10:120166368:C:T(1),10:120166472:C:T(1),10:120167603:G:A(1),10:120168242:G:C(1),10:120169670:C:A(1),10:120169940:G:A(1),10:120171600:A:G(1),10:120172826:T:A(1)…
10	10:123121254:G:A	123121254	3.02e-05	40	22	4	9	5	0	10:123100262:G:C(1),10:123101698:A:G(1),10:123101878:G:A(1),10:123102605:T:C(1),10:123104674:T:C(1),10:123105123:C:T(1),10:123107961:T:C(1),10:123108884:G:A(1),10:123109599:A:G(1),10:123110208:T:C(1),10:123110411:C:T(1),10:123110490:C:T(1),10:123114486:G:A(1),10:123117653:G:A(1),10:123119045:T:C(1),10:123119441:A:G(1),10:123119858:G:T(1),10:123122970:G:A(1),10:123123590:C:T(1),10:123124214:C:T(1)…
10	10:129800046:A:G	129800046	5.14e-05	19	1	5	2	4	7	10:129784083:G:A(1),10:129784830:T:C(1),10:129785135:G:A(1),10:129785998:G:A(1),10:129789023:C:T(1),10:129789784:C:T(1),10:129789933:G:A(1),10:129790070:T:A(1),10:129790840:C:T(1),10:129792084:C:T(1),10:129794485:G:A(1),10:129795715:G:A(1),10:129800141:T:G(1),10:129801729:A:T(1),10:129802151:G:A(1),10:129821911:G:A(1),10:129826926:C:T(1),10:129827826:C:T(1),10:129830897:G:A(1)
11	11:2478432:G:A	2478432	1.46e-05	57	17	19	5	9	7	11:2477285:C:T(1),11:2477461:G:A(1),11:2478867:G:A(1),11:2479195:C:T(1),11:2479938:G:A(1),11:2480464:C:T(1),11:2480473:C:G(1),11:2480701:C:G(1),11:2480845:T:G(1),11:2480846:G:C(1),11:2481140:T:C(1),11:2482092:C:T(1),11:2482555:G:A(1),11:2485092:C:T(1),11:2485486:G:A(1),11:2486120:T:G(1),11:2486550:C:T(1),11:2486699:T:G(1),11:2488873:G:A(1),11:2489342:C:T(1),11:2490739:G:A(1),11:2491261:G:A(1),11:…
11	11:70096282:G:A	70096282	4.94e-05	19	4	0	6	3	6	11:70068592:A:G(1),11:70078662:A:C(1),11:70081116:G:T(1),11:70089915:T:C(1),11:70091029:G:A(1),11:70091111:A:T(1),11:70091221:G:A(1),11:70091971:C:T(1),11:70092150:T:C(1),11:70092481:A:G(1),11:70093182:T:G(1),11:70093328:C:T(1),11:70094095:A:G(1),11:70094158:C:A(1),11:70094495:T:C(1),11:70095892:G:A(1),11:70097896:G:C(1),11:70098590:T:C(1),11:70098755:G:T(1)
11	11:106355796:A:C	106355796	8.79e-05	52	8	12	25	6	1	11:106318065:G:A(1),11:106318588:T:G(1),11:106334555:G:A(1),11:106335081:A:G(1),11:106335579:T:C(1),11:106337122:G:T(1),11:106337342:T:A(1),11:106337669:G:A(1),11:106339209:G:A(1),11:106341301:G:C(1),11:106343582:T:C(1),11:106346008:C:T(1),11:106349310:C:A(1),11:106349874:T:C(1),11:106350137:G:A(1),11:106352521:G:T(1),11:106354993:G:A(1),11:106356664:G:C(1),11:106359308:G:A(1),11:106360331:T:G(1)…
11	11:109936027:G:A	109936027	5.22e-07	15	3	1	9	2	0	11:109900455:C:A(1),11:109911415:C:A(1),11:109919111:C:T(1),11:109919709:G:T(1),11:109922520:A:T(1),11:109922577:C:T(1),11:109939885:A:G(1),11:109939964:G:T(1),11:109940705:A:C(1),11:109944838:G:T(1),11:109944920:A:G(1),11:109959638:G:A(1),11:109961376:T:C(1),11:109962432:G:A(1),11:109968706:G:A(1)
11	11:133322311:T:C	133322311	6.75e-05	162	65	50	38	9	0	11:133275575:C:G(1),11:133279726:A:G(1),11:133280976:A:G(1),11:133282515:A:G(1),11:133283010:G:A(1),11:133283084:G:A(1),11:133283252:T:C(1),11:133286544:T:C(1),11:133287107:G:A(1),11:133288800:G:A(1),11:133289614:T:C(1),11:133290007:C:T(1),11:133290189:G:C(1),11:133290564:G:C(1),11:133291505:T:C(1),11:133292376:C:T(1),11:133294824:A:T(1),11:133295212:T:C(1),11:133295317:T:A(1),11:133296327:T:C(1)…
12	12:2471266:A:G	2471266	1.5e-05	26	5	14	2	5	0	12:2464689:T:C(1),12:2465477:T:C(1),12:2465594:G:C(1),12:2465891:G:A(1),12:2466206:C:G(1),12:2466366:T:A(1),12:2466385:G:A(1),12:2469296:T:C(1),12:2469367:C:A(1),12:2469682:A:G(1),12:2470495:G:A(1),12:2471188:G:A(1),12:2500761:G:A(1),12:2506038:G:A(1),12:2507060:C:T(1),12:2507652:C:T(1),12:2508143:A:G(1),12:2508296:G:A(1),12:2509272:A:C(1),12:2509581:T:A(1),12:2511311:T:A(1),12:2514021:C:T(1),12:…
12	12:56724919:G:A	56724919	6.13e-05	7	5	0	1	0	1	12:56546011:A:G(1),12:56622261:C:T(1),12:56634583:C:G(1),12:56677050:C:T(1),12:56691600:T:C(1),12:56692710:C:T(1),12:56783240:C:T(1)
13	13:22808173:G:A	22808173	6.62e-05	21	2	2	11	4	2	13:22806372:A:G(1),13:22806404:A:G(1),13:22806771:A:C(1),13:22808202:T:C(1),13:22808613:A:G(1),13:22813108:T:C(1),13:22813297:A:C(1),13:22813629:G:A(1),13:22813829:C:G(1),13:22814658:C:G(1),13:22817414:C:T(1),13:22819258:C:T(1),13:22819334:C:T(1),13:22822298:A:G(1),13:22823346:A:G(1),13:22824013:A:T(1),13:22825065:A:T(1),13:22825569:C:A(1),13:22825636:C:T(1),13:22825787:C:A(1),13:22826127:T:C(1)
13	13:28242893:G:A	28242893	2.63e-05	108	61	15	24	8	0	13:28115859:C:T(1),13:28128103:G:A(1),13:28131376:A:G(1),13:28136989:A:G(1),13:28137152:G:C(1),13:28185390:T:A(1),13:28192385:A:G(1),13:28194194:C:A(1),13:28199424:A:C(1),13:28203673:T:C(1),13:28205077:T:G(1),13:28206469:T:C(1),13:28208517:C:A(1),13:28208938:G:A(1),13:28209323:G:A(1),13:28210191:G:A(1),13:28211545:G:A(1),13:28211749:G:A(1),13:28213550:T:C(1),13:28215431:C:T(1),13:28215504:T:C(1),…
14	14:49029716:T:C	49029716	9e-06	81	3	35	37	0	6	14:49010355:T:C(1),14:49010592:T:C(1),14:49011151:A:G(1),14:49019582:C:T(1),14:49022800:C:G(1),14:49025376:G:A(1),14:49025518:C:T(1),14:49026247:C:G(1),14:49026950:C:A(1),14:49026984:T:G(1),14:49029602:G:A(1),14:49030132:T:C(1),14:49030208:C:T(1),14:49030576:T:C(1),14:49030603:A:G(1),14:49030985:C:G(1),14:49031427:C:A(1),14:49031544:T:C(1),14:49031934:A:G(1),14:49032991:C:T(1),14:49033826:C:T(1),…
14	14:60689178:A:C	60689178	8.75e-05	70	51	10	8	1	0	14:60451580:G:A(1),14:60453963:C:A(1),14:60456845:G:A(1),14:60456971:T:G(1),14:60468220:T:G(1),14:60476959:T:A(1),14:60486610:T:C(1),14:60492008:C:A(1),14:60492173:T:G(1),14:60493674:C:A(1),14:60494285:T:C(1),14:60496476:C:A(1),14:60498876:T:C(1),14:60500802:G:A(1),14:60510002:C:A(1),14:60513652:T:C(1),14:60517036:T:C(1),14:60526491:T:C(1),14:60528039:G:A(1),14:60528627:C:A(1),14:60530838:T:C(1),…
14	14:88981570:T:C	88981570	2.99e-05	157	84	39	30	3	1	14:88768563:C:T(1),14:88778105:T:C(1),14:88778355:T:G(1),14:88779948:T:C(1),14:88780169:A:G(1),14:88780183:G:A(1),14:88780428:T:G(1),14:88780579:C:G(1),14:88780596:A:C(1),14:88780602:C:G(1),14:88780666:C:A(1),14:88780938:A:C(1),14:88781739:C:T(1),14:88781850:G:A(1),14:88782283:T:G(1),14:88782341:T:C(1),14:88782402:C:A(1),14:88782944:C:T(1),14:88809657:G:A(1),14:88827433:G:A(1),14:88878868:C:A(1),…
16	16:6997568:T:C	6997568	5.54e-05	46	17	23	6	0	0	16:6965762:A:G(1),16:6977313:T:A(1),16:6977318:G:A(1),16:6977835:A:G(1),16:6979127:A:G(1),16:6979220:T:A(1),16:6979688:G:T(1),16:6979976:A:G(1),16:6980307:C:G(1),16:6980654:G:T(1),16:6981635:C:T(1),16:6985063:G:C(1),16:6985537:T:C(1),16:6985570:C:G(1),16:6985587:C:G(1),16:6985895:G:A(1),16:6986065:C:T(1),16:6986220:T:A(1),16:6986244:C:T(1),16:6987129:G:A(1),16:6987438:G:A(1),16:6987570:C:A(1),16:…
16	16:26553085:T:C	26553085	3.52e-05	20	4	7	9	0	0	16:26530911:T:C(1),16:26535975:C:T(1),16:26535991:G:A(1),16:26536368:C:T(1),16:26537076:G:A(1),16:26538215:G:A(1),16:26539299:G:T(1),16:26539722:C:T(1),16:26541376:C:T(1),16:26541385:A:C(1),16:26541606:C:T(1),16:26542295:C:T(1),16:26545989:T:C(1),16:26546488:A:G(1),16:26546693:G:A(1),16:26546876:C:T(1),16:26547212:C:G(1),16:26548991:C:G(1),16:26549802:C:T(1),16:26552582:G:A(1)
16	16:64817709:G:A	64817709	2.91e-05	2	1	0	0	1	0	16:64870834:G:A(1),16:64896689:T:A(1)
16	16:80639833:T:G	80639833	8.32e-05	9	4	2	0	3	0	16:80622841:G:C(1),16:80636220:A:T(1),16:80636297:C:G(1),16:80636940:G:A(1),16:80637015:A:G(1),16:80639912:A:G(1),16:80640792:C:T(1),16:80641040:G:A(1),16:80641277:G:T(1)
17	17:3851451:C:T	3851451	5.05e-05	66	28	15	4	16	3	17:3829422:G:A(1),17:3830155:G:A(1),17:3833471:G:A(1),17:3835849:G:A(1),17:3843958:C:T(1),17:3844787:C:G(1),17:3844985:A:C(1),17:3845656:G:A(1),17:3845927:A:G(1),17:3846353:A:G(1),17:3846802:A:G(1),17:3846899:C:A(1),17:3847111:T:C(1),17:3847208:C:A(1),17:3847312:C:T(1),17:3848013:A:C(1),17:3852055:A:G(1),17:3855813:C:T(1),17:3855988:A:G(1),17:3856353:G:C(1),17:3856615:G:A(1),17:3857498:C:T(1),17:…
17	17:49469188:A:G	49469188	7.05e-05	101	55	15	22	8	1	17:49449728:A:C(1),17:49449766:A:G(1),17:49449813:C:T(1),17:49450174:A:G(1),17:49451714:G:A(1),17:49451881:T:C(1),17:49451922:G:A(1),17:49451998:C:A(1),17:49452209:A:G(1),17:49452875:A:G(1),17:49453886:T:C(1),17:49454290:G:A(1),17:49454499:C:T(1),17:49455756:T:G(1),17:49455977:G:A(1),17:49456272:C:T(1),17:49456533:T:C(1),17:49456804:G:T(1),17:49457708:A:C(1),17:49459171:A:G(1),17:49459341:C:T(1),…
17	17:66653301:C:G	66653301	3.87e-07	48	10	10	7	4	17	17:66603036:G:A(1),17:66604142:T:G(1),17:66604445:G:A(1),17:66616639:T:C(1),17:66619054:T:C(1),17:66619973:G:A(1),17:66622237:T:A(1),17:66625662:G:A(1),17:66627682:G:A(1),17:66628382:C:T(1),17:66629181:G:A(1),17:66633133:A:G(1),17:66633305:C:T(1),17:66633570:G:A(1),17:66634140:C:T(1),17:66639907:T:C(1),17:66641302:A:T(1),17:66653340:T:C(1),17:66654709:G:A(1),17:66655768:G:A(1),17:66657636:G:A(1),…
17	17:78455003:T:C	78455003	8.97e-05	31	5	19	6	1	0	17:78454756:T:C(1),17:78457156:T:G(1),17:78479278:C:T(1),17:78484082:T:C(1),17:78485226:T:C(1),17:78488652:A:C(1),17:78491130:C:A(1),17:78494155:T:C(1),17:78495945:C:G(1),17:78496449:A:C(1),17:78496495:T:C(1),17:78498821:A:G(1),17:78499975:G:A(1),17:78500800:C:G(1),17:78500888:G:A(1),17:78501062:C:A(1),17:78502408:C:T(1),17:78505398:G:A(1),17:78506015:G:A(1),17:78507992:T:C(1),17:78513101:A:C(1),…
18	18:8478169:T:C	8478169	6.42e-05	21	2	10	4	5	0	18:8467707:G:A(1),18:8467778:G:A(1),18:8468304:T:C(1),18:8468748:G:A(1),18:8470431:G:A(1),18:8470472:G:A(1),18:8471372:T:C(1),18:8471976:G:A(1),18:8472378:T:A(1),18:8473809:T:C(1),18:8474350:C:A(1),18:8474854:G:A(1),18:8475148:T:C(1),18:8475207:T:C(1),18:8475659:G:A(1),18:8476110:T:C(1),18:8476221:T:A(1),18:8477018:G:A(1),18:8477509:C:A(1),18:8477866:G:A(1),18:8478524:G:A(1)
18	18:9840230:G:A	9840230	5.36e-05	68	17	12	22	17	0	18:9840712:G:A(1),18:9840744:G:A(1),18:9840750:T:C(1),18:9840963:T:C(1),18:9840972:G:T(1),18:9840988:A:G(1),18:9841397:G:A(1),18:9842683:T:C(1),18:9843664:C:A(1),18:9844306:T:C(1),18:9844729:G:A(1),18:9845307:T:C(1),18:9845857:C:A(1),18:9846553:T:G(1),18:9846931:T:C(1),18:9846933:T:C(1),18:9847545:T:G(1),18:9848371:C:A(1),18:9848613:T:C(1),18:9849009:G:A(1),18:9849260:T:C(1),18:9849275:C:A(1),18:…
18	18:32291160:G:A	32291160	1.07e-05	359	53	40	108	135	23	18:32077728:A:G(1),18:32087786:G:T(1),18:32088391:A:T(1),18:32097117:C:T(1),18:32097187:T:C(1),18:32105184:A:G(1),18:32105585:A:G(1),18:32106418:A:G(1),18:32109347:A:T(1),18:32111961:T:C(1),18:32113901:G:A(1),18:32115493:G:A(1),18:32117951:G:A(1),18:32118079:C:A(1),18:32118230:G:A(1),18:32118662:T:G(1),18:32119540:G:A(1),18:32120561:T:C(1),18:32123883:G:A(1),18:32125273:G:A(1),18:32127679:T:C(1),…
18	18:59580208:C:T	59580208	9.53e-05	19	15	2	0	2	0	18:59566360:G:A(1),18:59568769:C:A(1),18:59569880:C:T(1),18:59573752:T:C(1),18:59573950:A:G(1),18:59574193:G:A(1),18:59575544:A:G(1),18:59575588:T:C(1),18:59577897:C:G(1),18:59579026:C:G(1),18:59581799:C:T(1),18:59581954:T:G(1),18:59584897:G:A(1),18:59585231:C:G(1),18:59586364:G:A(1),18:59588876:A:G(1),18:59589917:C:T(1),18:59591769:G:T(1),18:59607217:C:T(1)
18	18:65710011:A:C	65710011	2.73e-05	83	59	24	0	0	0	18:65624276:G:T(1),18:65624288:T:A(1),18:65626803:G:T(1),18:65626896:C:T(1),18:65627595:T:C(1),18:65630656:C:G(1),18:65630947:A:T(1),18:65631381:A:G(1),18:65631583:G:A(1),18:65636703:C:T(1),18:65637046:G:A(1),18:65638465:C:T(1),18:65638804:T:C(1),18:65643293:C:A(1),18:65646869:G:A(1),18:65649740:G:A(1),18:65651963:A:T(1),18:65652511:G:C(1),18:65653137:G:T(1),18:65657217:G:A(1),18:65657760:G:T(1),…
19	19:1167158:G:A	1167158	5.58e-05	41	18	19	4	0	0	19:1098066:G:A(1),19:1099506:G:T(1),19:1100792:C:T(1),19:1139909:T:C(1),19:1141714:G:A(1),19:1143852:T:C(1),19:1146858:C:A(1),19:1149105:A:C(1),19:1152656:G:A(1),19:1156853:T:C(1),19:1158884:G:A(1),19:1159134:A:G(1),19:1160177:G:C(1),19:1160505:A:G(1),19:1163596:A:G(1),19:1163934:C:T(1),19:1165030:G:C(1),19:1165172:T:C(1),19:1165264:C:T(1),19:1165552:G:A(1),19:1166749:T:C(1),19:1167157:C:T(1),19:…
19	19:36931750:G:C	36931750	5.78e-05	168	67	25	25	46	5	19:36824828:T:G(1),19:36829612:A:G(1),19:36869007:G:C(1),19:36914595:A:G(1),19:36929256:A:T(1),19:36929280:G:A(1),19:36930426:G:A(1),19:36930521:T:C(1),19:36931570:G:A(1),19:36931908:C:T(1),19:36932024:T:G(1),19:36932028:G:A(1),19:36932819:T:C(1),19:36933241:C:T(1),19:36934238:G:C(1),19:36934794:A:G(1),19:36934946:C:A(1),19:36935626:G:A(1),19:36938406:C:T(1),19:36938594:T:A(1),19:36939572:C:T(1),…
19	19:48119266:T:C	48119266	3.31e-05	0	0	0	0	0	0	NONE
20	20:8181088:T:A	8181088	3.26e-05	109	10	23	37	21	18	20:8123737:T:C(1),20:8124473:G:A(1),20:8124682:G:T(1),20:8126920:T:C(1),20:8128582:C:T(1),20:8130943:C:T(1),20:8133109:G:T(1),20:8134140:C:A(1),20:8136686:A:G(1),20:8140769:C:A(1),20:8140925:C:T(1),20:8141433:G:T(1),20:8141925:A:G(1),20:8144135:G:A(1),20:8144640:A:G(1),20:8147916:C:A(1),20:8148902:T:C(1),20:8149100:G:C(1),20:8149699:T:A(1),20:8150408:G:T(1),20:8152623:C:T(1),20:8153262:T:C(1),20:…
20	20:25104977:A:T	25104977	3.24e-05	157	5	3	29	103	17	20:25034480:T:C(1),20:25041535:T:C(1),20:25043111:G:A(1),20:25054377:A:G(1),20:25062715:C:A(1),20:25081290:T:C(1),20:25082049:G:C(1),20:25089790:T:A(1),20:25097792:A:G(1),20:25097876:A:G(1),20:25098055:C:T(1),20:25098492:G:T(1),20:25098739:G:T(1),20:25099353:G:C(1),20:25100353:A:G(1),20:25101705:T:C(1),20:25102481:G:A(1),20:25103218:G:A(1),20:25104151:A:C(1),20:25105010:C:T(1),20:25106158:G:C(1),…
20	20:36916437:T:C	36916437	4.45e-05	0	0	0	0	0	0	NONE
20	20:54377513:C:T	54377513	1.07e-05	42	18	3	19	1	1	20:54368228:C:T(1),20:54377514:G:A(1),20:54378111:T:C(1),20:54378112:G:A(1),20:54378575:C:A(1),20:54378581:G:A(1),20:54379655:A:G(1),20:54380447:C:T(1),20:54387171:T:C(1),20:54387222:T:C(1),20:54387341:A:G(1),20:54387374:C:T(1),20:54393796:A:C(1),20:54397941:T:C(1),20:54398642:C:T(1),20:54399768:A:G(1),20:54401485:G:A(1),20:54401692:A:T(1),20:54402032:C:G(1),20:54402066:T:C(1),20:54402655:A:G(1),…
20	20:54493154:T:G	54493154	6.32e-07	250	20	50	7	114	59	20:54349015:A:G(1),20:54349399:G:A(1),20:54349481:C:T(1),20:54349562:A:C(1),20:54349592:C:A(1),20:54350621:G:A(1),20:54350683:T:C(1),20:54351498:G:C(1),20:54353115:G:A(1),20:54353696:G:A(1),20:54354686:C:G(1),20:54355452:G:A(1),20:54355689:C:T(1),20:54355978:G:A(1),20:54355991:G:A(1),20:54356185:G:C(1),20:54356401:G:A(1),20:54356624:G:A(1),20:54357409:T:C(1),20:54357452:A:G(1),20:54357906:C:T(1),…
21	21:15376793:C:G	15376793	2.86e-05	45	6	23	9	7	0	21:15347604:G:C(1),21:15350772:G:C(1),21:15351063:C:T(1),21:15351299:G:A(1),21:15352253:A:C(1),21:15352605:G:A(1),21:15352877:T:C(1),21:15354281:C:T(1),21:15355754:T:A(1),21:15355944:G:A(1),21:15358157:C:A(1),21:15359618:C:T(1),21:15359687:C:A(1),21:15359754:A:G(1),21:15361090:A:C(1),21:15362908:A:G(1),21:15366596:T:C(1),21:15366860:G:A(1),21:15369469:A:T(1),21:15378335:C:A(1),21:15378360:T:G(1),…
21	21:42618378:G:A	42618378	4.25e-05	30	14	10	6	0	0	21:42613545:A:G(1),21:42616201:G:A(1),21:42616731:T:C(1),21:42617657:G:A(1),21:42617756:A:G(1),21:42619254:G:A(1),21:42619274:A:G(1),21:42619544:C:A(1),21:42620119:C:A(1),21:42620149:G:A(1),21:42620160:G:A(1),21:42624124:G:A(1),21:42624622:G:T(1),21:42627220:G:C(1),21:42627969:G:A(1),21:42629652:C:T(1),21:42629744:G:T(1),21:42632585:C:T(1),21:42632770:G:A(1),21:42633268:T:C(1),21:42633690:T:A(1),…
21	21:47532440:C:T	47532440	3.23e-05	28	12	4	3	8	1	21:47512330:C:A(1),21:47513693:T:C(1),21:47516905:C:T(1),21:47522136:G:C(1),21:47535248:T:C(1),21:47535536:T:G(1),21:47538324:C:T(1),21:47544055:A:G(1),21:47544769:A:G(1),21:47547474:G:A(1),21:47549613:C:T(1),21:47549715:C:T(1),21:47550377:G:T(1),21:47550754:G:A(1),21:47550805:C:T(1),21:47550849:C:T(1),21:47550912:G:A(1),21:47550931:C:G(1),21:47552209:G:A(1),21:47552527:G:A(1),21:47557074:G:A(1),…
22	22:28215389:C:T	28215389	4.05e-05	3	2	1	0	0	0	22:28204797:T:C(1),22:28213044:C:T(1),22:28213866:C:T(1)

## Sheet: Supplementary t2A
Supplementary table 2A. Meta-analysis of outcome (all datasets) for SNPs with p</= 1x10E-04 including gene mapping using wANNOVAR.
CHR	BP	SNP	Alternate allele	Number of datasets tested	P	OR	Q	I	Location	Nearest gene(s)	Distance from nearest gene(s) if intergenic
1	2292653	1:2292653:A:C	C	4	3.438e-05	1.8421	0.2335	29.79	intronic	MORN1
1	19391177	1:19391177:G:A	A	6	8.632e-05	1.5291	0.3608	8.66	intergenic	IFFO2;UBR4	dist=108351;dist=9823
1	19391843	1:19391843:G:A	A	6	7.697e-05	1.5327	0.3548	9.56	intergenic	IFFO2;UBR4	dist=109017;dist=9157
1	19432622	1:19432622:G:C	C	6	6.296e-05	1.5298	0.3334	12.74	intronic	UBR4
1	19450334	1:19450334:T:C	C	7	8.367e-05	1.5029	0.3618	8.76	intronic	UBR4
1	19450605	1:19450605:C:T	T	7	9.546e-05	1.4992	0.3691	7.76	intronic	UBR4
1	19476581	1:19476581:G:A	A	6	8.348e-05	1.5269	0.3404	11.7	intronic	UBR4
1	19506031	1:19506031:A:G	G	6	4.824e-05	1.5429	0.3249	13.98	intronic	UBR4
1	19523961	1:19523961:A:G	G	6	3.561e-05	1.5511	0.3914	3.94	intronic	UBR4
1	19531534	1:19531534:T:C	C	6	4.552e-05	1.5438	0.3591	8.92	intronic	UBR4
1	30511004	1:30511004:C:T	T	5	9.044e-05	1.8036	0.188	34.99	upstream	LINC01648	dist=545
1	40260447	1:40260447:G:A	A	5	4.735e-06	1.6711	0.592	0	intergenic	LOC101929536;TRIT1	dist=4605;dist=46259
1	40260588	1:40260588:G:A	G	5	5.214e-06	1.6675	0.6045	0	intergenic	LOC101929536;TRIT1	dist=4746;dist=46118
1	40262993	1:40262993:T:A	T	5	8.645e-06	1.644	0.519	0	intergenic	LOC101929536;TRIT1	dist=7151;dist=43713
1	40269011	1:40269011:G:A	A	5	7.269e-06	1.6517	0.4528	0	intergenic	LOC101929536;TRIT1	dist=13169;dist=37695
1	40272300	1:40272300:T:C	T	6	1.234e-05	1.6212	0.454	0	intergenic	LOC101929536;TRIT1	dist=16458;dist=34406
1	40275241	1:40275241:G:A	A	6	1.42e-05	1.6153	0.3618	8.51	intergenic	LOC101929536;TRIT1	dist=19399;dist=31465
1	40275549	1:40275549:T:C	T	6	1.42e-05	1.6153	0.3618	8.51	intergenic	LOC101929536;TRIT1	dist=19707;dist=31157
1	40279602	1:40279602:T:A	T	5	1.862e-05	1.6167	0.4003	1.04	intergenic	LOC101929536;TRIT1	dist=23760;dist=27104
1	40279797	1:40279797:T:A	A	5	1.862e-05	1.6167	0.4003	1.04	intergenic	LOC101929536;TRIT1	dist=23955;dist=26909
1	40280217	1:40280217:C:A	A	5	1.761e-05	1.619	0.3926	2.44	intergenic	LOC101929536;TRIT1	dist=24375;dist=26489
1	40283051	1:40283051:T:G	T	5	8.804e-06	1.654	0.3674	6.9	intergenic	LOC101929536;TRIT1	dist=27209;dist=23655
1	40286396	1:40286396:G:A	A	5	1.441e-05	1.6325	0.4434	0	intergenic	LOC101929536;TRIT1	dist=30554;dist=20310
1	40287819	1:40287819:T:C	T	5	1.838e-05	1.6214	0.4848	0	intergenic	LOC101929536;TRIT1	dist=31977;dist=18887
1	40288417	1:40288417:G:A	G	5	2.067e-05	1.6164	0.5036	0	intergenic	LOC101929536;TRIT1	dist=32575;dist=18289
1	40288474	1:40288474:T:C	T	5	2.067e-05	1.6164	0.5036	0	intergenic	LOC101929536;TRIT1	dist=32632;dist=18232
1	40290964	1:40290964:T:C	C	5	9.792e-06	1.6555	0.5219	0	intergenic	LOC101929536;TRIT1	dist=35122;dist=15742
1	40291431	1:40291431:C:T	T	5	9.48e-06	1.6567	0.5229	0	intergenic	LOC101929536;TRIT1	dist=35589;dist=15275
1	67597693	1:67597693:C:T	T	6	2.67e-05	0.6769	0.4345	0	intronic	C1orf141
1	67598347	1:67598347:C:A	A	6	4.567e-06	0.685	0.6352	0	intronic	C1orf141
1	67599657	1:67599657:C:T	T	7	4.496e-05	0.6882	0.544	0	intronic	C1orf141
1	67599899	1:67599899:C:G	G	7	4.405e-05	0.688	0.5473	0	intronic	C1orf141
1	67601115	1:67601115:G:A	G	7	6.677e-06	0.6954	0.8227	0	upstream	C1orf141	dist=461
1	67601132	1:67601132:G:T	T	7	5.462e-05	0.6916	0.578	0	upstream	C1orf141	dist=478
1	67603343	1:67603343:T:C	T	7	2.934e-06	0.676	0.8344	0	intergenic	C1orf141;IL23R	dist=2689;dist=28826
1	67603383	1:67603383:C:A	A	7	2.934e-06	0.676	0.8344	0	intergenic	C1orf141;IL23R	dist=2729;dist=28786
1	67603399	1:67603399:T:C	C	7	6.403e-06	0.6945	0.8205	0	intergenic	C1orf141;IL23R	dist=2745;dist=28770
1	67604219	1:67604219:T:C	C	7	6.779e-05	0.6945	0.5751	0	intergenic	C1orf141;IL23R	dist=3565;dist=27950
1	67606139	1:67606139:T:C	T	7	6.282e-06	0.6958	0.7947	0	intergenic	C1orf141;IL23R	dist=5485;dist=26030
1	67609446	1:67609446:G:A	A	7	9.856e-06	0.7011	0.7167	0	intergenic	C1orf141;IL23R	dist=8792;dist=22723
1	67610639	1:67610639:C:A	C	7	6.454e-06	0.696	0.792	0	intergenic	C1orf141;IL23R	dist=9985;dist=21530
1	67611799	1:67611799:T:C	C	7	6.57e-06	0.6962	0.7931	0	intergenic	C1orf141;IL23R	dist=11145;dist=20370
1	67612216	1:67612216:T:C	T	7	8.069e-06	0.6985	0.7647	0	intergenic	C1orf141;IL23R	dist=11562;dist=19953
1	67617346	1:67617346:G:C	G	6	1.344e-05	0.6992	0.6564	0	intergenic	C1orf141;IL23R	dist=16692;dist=14823
1	67617756	1:67617756:G:A	A	6	1.344e-05	0.6992	0.6564	0	intergenic	C1orf141;IL23R	dist=17102;dist=14413
1	67622192	1:67622192:T:G	G	6	1.379e-05	0.6996	0.6548	0	intergenic	C1orf141;IL23R	dist=21538;dist=9977
1	67622814	1:67622814:G:A	G	6	1.389e-05	0.6996	0.6555	0	intergenic	C1orf141;IL23R	dist=22160;dist=9355
1	67627260	1:67627260:T:C	T	6	6.741e-05	1.3793	0.8567	0	intergenic	C1orf141;IL23R	dist=26606;dist=4909
1	67628935	1:67628935:T:C	T	6	9.796e-06	0.6952	0.676	0	intergenic	C1orf141;IL23R	dist=28281;dist=3234
1	67631262	1:67631262:T:C	C	6	7.123e-06	0.6914	0.6744	0	upstream	IL23R	dist=907
1	67631333	1:67631333:T:C	C	6	7.123e-06	0.6914	0.6744	0	upstream	IL23R	dist=836
1	67633812	1:67633812:T:G	G	6	1.211e-05	0.7	0.6417	0	exonic	IL23R
1	67634591	1:67634591:T:C	T	6	1.348e-05	1.4166	0.507	0	intronic	IL23R
1	67638291	1:67638291:T:C	T	6	7.363e-06	0.6942	0.6387	0	intronic	IL23R
1	67642223	1:67642223:G:A	A	6	2.045e-06	0.6686	0.5708	0	intronic	IL23R
1	67642460	1:67642460:C:A	C	6	7.112e-06	0.6944	0.6496	0	intronic	IL23R
1	67644173	1:67644173:G:C	G	6	1.879e-06	0.6679	0.5777	0	intronic	IL23R
1	67648294	1:67648294:T:C	C	6	7.242e-06	0.6945	0.6492	0	intronic	IL23R
1	67652984	1:67652984:T:G	T	6	6.323e-06	0.6927	0.6702	0	intronic	IL23R
1	67654110	1:67654110:G:A	A	6	1.281e-05	0.7011	0.5837	0	intronic	IL23R
1	67655895	1:67655895:T:C	C	6	5.717e-06	0.6912	0.6711	0	intronic	IL23R
1	67656286	1:67656286:G:A	A	6	5.495e-06	0.6908	0.6689	0	intronic	IL23R
1	67658803	1:67658803:G:A	A	6	7.189e-05	0.6928	0.2551	23.83	intronic	IL23R
1	67658954	1:67658954:T:C	C	6	6.843e-05	0.692	0.2501	24.52	intronic	IL23R
1	113339766	1:113339766:C:T	T	4	9.106e-05	0.6712	0.8157	0	intergenic	FAM19A3;LINC01356	dist=69910;dist=23025
1	113375942	1:113375942:T:C	C	4	7.681e-05	0.6585	0.8531	0	ncRNA_intronic	LINC01356
1	113396728	1:113396728:C:T	T	4	2.078e-05	0.6514	0.7705	0	intergenic	LINC01356;SLC16A1	dist=3463;dist=57742
1	160365260	1:160365260:C:A	A	3	9.239e-05	2.0344	0.939	0	intergenic	NHLH1;VANGL2	dist=22622;dist=5104
1	160375954	1:160375954:C:T	T	3	8.104e-05	2.0546	0.9421	0	intronic	VANGL2
1	220987469	1:220987469:C:G	G	5	6.136e-05	1.5549	0.4935	0	UTR3	MARC1	NM_022746:c.*709C>G
1	231298255	1:231298255:T:C	C	5	5.237e-05	1.8303	0.5694	0	upstream	TRIM67	dist=419
1	231298699	1:231298699:T:G	G	5	4.582e-05	1.8406	0.5693	0	UTR5	TRIM67	NM_001300889:c.-17T>G;NM_001004342:c.-17T>G
1	231314913	1:231314913:T:A	A	6	8.16e-05	1.7812	0.6157	0	intronic	TRIM67
1	238499257	1:238499257:G:A	G	6	8.483e-05	1.3868	0.1467	38.86	intergenic	LOC100130331;LINC01139	dist=407638;dist=144427
2	12076119	2:12076119:A:C	C	6	1.44e-05	1.4264	0.6448	0	intergenic	MIR4262;MIR3681HG	dist=99007;dist=71123
2	38669692	2:38669692:G:A	A	5	8.606e-06	1.6681	0.1974	33.59	intergenic	LINC01883;LOC101929596	dist=8977;dist=16088
2	38726635	2:38726635:C:A	A	6	7.67e-05	1.7673	0.1862	33.31	ncRNA_intronic	LOC101929596
2	38729008	2:38729008:C:T	T	7	2.763e-05	1.497	0.12	40.67	ncRNA_intronic	LOC101929596
2	38731832	2:38731832:T:A	A	6	7.881e-05	1.7642	0.2251	27.96	ncRNA_intronic	LOC101929596
2	38737142	2:38737142:G:T	T	7	8.091e-05	1.4525	0.4745	0	ncRNA_intronic	LOC101929596
2	38738251	2:38738251:C:T	T	6	9.254e-05	1.4513	0.3524	9.93	ncRNA_intronic	LOC101929596
2	38738353	2:38738353:G:A	A	6	9.254e-05	1.4513	0.3524	9.93	ncRNA_intronic	LOC101929596
2	38739354	2:38739354:G:A	A	7	7.906e-05	1.4532	0.4745	0	ncRNA_intronic	LOC101929596
2	38739980	2:38739980:G:A	A	7	7.906e-05	1.4532	0.4745	0	ncRNA_intronic	LOC101929596
2	38740222	2:38740222:C:G	G	7	7.906e-05	1.4532	0.4745	0	ncRNA_intronic	LOC101929596
2	38740703	2:38740703:C:A	A	7	7.906e-05	1.4532	0.4745	0	ncRNA_intronic	LOC101929596
2	38740818	2:38740818:A:G	G	7	7.05e-05	1.4558	0.4769	0	ncRNA_intronic	LOC101929596
2	38741258	2:38741258:G:A	A	6	8.379e-05	1.4534	0.3548	9.57	ncRNA_intronic	LOC101929596
2	74218679	2:74218679:T:G	G	3	8.775e-05	1.7899	0.329	10.04	intronic	TET3
2	86288981	2:86288981:T:G	G	7	3.693e-05	1.5692	0.2812	19.46	intronic	POLR1A
2	86291900	2:86291900:T:C	C	7	9.069e-05	1.5613	0.2725	20.59	intronic	POLR1A
2	86292656	2:86292656:T:C	C	7	4.682e-05	1.5605	0.2352	25.37	intronic	POLR1A
2	86293829	2:86293829:C:A	C	7	1.922e-05	1.5956	0.2625	21.87	intronic	POLR1A
2	86294411	2:86294411:T:A	T	7	5.122e-05	1.5858	0.259	22.33	intronic	POLR1A
2	86294662	2:86294662:T:C	C	7	7.672e-05	1.5632	0.2864	18.8	intronic	POLR1A
2	86295296	2:86295296:C:A	C	7	2.478e-05	1.5851	0.2481	23.72	intronic	POLR1A
2	86296177	2:86296177:G:C	C	7	2.478e-05	1.5851	0.2481	23.72	intronic	POLR1A
2	86296566	2:86296566:T:C	C	7	3.633e-05	1.5782	0.251	23.35	intronic	POLR1A
2	86296593	2:86296593:G:C	G	7	3.633e-05	1.5782	0.251	23.35	intronic	POLR1A
2	86301218	2:86301218:T:C	C	7	2.451e-05	1.5967	0.3064	16.19	intronic	POLR1A
2	86302103	2:86302103:G:A	A	7	2.479e-05	1.6288	0.2701	20.9	intronic	POLR1A
2	86309299	2:86309299:G:A	A	7	4.17e-05	1.5161	0.2667	21.34	intronic	POLR1A
2	86310110	2:86310110:T:C	C	7	3.83e-05	1.5186	0.2621	21.93	intronic	POLR1A
2	86312274	2:86312274:T:C	C	7	3.391e-05	1.5205	0.3585	9.22	intronic	POLR1A
2	86314753	2:86314753:C:A	C	7	9.83e-05	1.4833	0.2799	19.63	intronic	POLR1A
2	86315526	2:86315526:T:C	T	7	8.769e-05	1.4879	0.272	20.65	intronic	POLR1A
2	86315741	2:86315741:T:C	C	7	7.863e-05	1.4906	0.3316	12.85	exonic	POLR1A
2	86316174	2:86316174:T:C	T	7	8.769e-05	1.4879	0.272	20.65	intronic	POLR1A
2	86317757	2:86317757:G:A	G	7	5.715e-05	1.496	0.2825	19.3	intronic	POLR1A
2	86319467	2:86319467:C:T	T	7	2.573e-05	1.5464	0.533	0	intronic	POLR1A
2	86321548	2:86321548:C:A	A	7	6.187e-05	1.5026	0.2784	19.83	intronic	POLR1A
2	86323996	2:86323996:T:A	T	7	5.011e-05	1.5101	0.2649	21.56	intronic	POLR1A
2	86324309	2:86324309:T:A	T	7	3.607e-05	1.5214	0.2501	23.46	intronic	POLR1A
2	86324784	2:86324784:T:C	C	7	4.095e-05	1.5166	0.2567	22.62	intronic	POLR1A
2	86326201	2:86326201:G:A	G	7	6.105e-05	1.5025	0.2495	23.54	intronic	POLR1A
2	86328183	2:86328183:C:A	A	7	4.919e-05	1.51	0.3311	12.93	intronic	POLR1A
2	86329561	2:86329561:G:A	G	7	6.105e-05	1.5025	0.2495	23.54	intronic	POLR1A
2	86331347	2:86331347:T:C	C	7	3.565e-05	1.519	0.3512	10.21	intronic	POLR1A
2	86332656	2:86332656:T:G	T	7	6.577e-05	1.5005	0.2813	19.46	intronic	POLR1A
2	86332809	2:86332809:G:A	G	7	6.577e-05	1.5005	0.2813	19.46	intronic	POLR1A
2	86334199	2:86334199:G:A	G	7	5.564e-05	1.5064	0.2881	18.57	intronic	PTCD3
2	86335208	2:86335208:T:C	T	7	5.849e-05	1.5052	0.2739	20.41	intronic	PTCD3
2	86337930	2:86337930:T:C	T	7	6.577e-05	1.5005	0.2813	19.46	intronic	PTCD3
2	86342206	2:86342206:T:C	C	7	3.253e-05	1.5218	0.3562	9.54	intronic	PTCD3
2	86342261	2:86342261:G:A	G	7	4.356e-05	1.5145	0.26	22.19	intronic	PTCD3
2	86343476	2:86343476:C:A	C	7	5.15e-05	1.5091	0.2506	23.4	intronic	PTCD3
2	86343494	2:86343494:G:A	G	7	4.333e-05	1.5152	0.2607	22.1	intronic	PTCD3
2	86345536	2:86345536:G:A	A	7	3.036e-05	1.5273	0.2572	22.56	intronic	PTCD3
2	86346840	2:86346840:G:A	G	7	4.356e-05	1.5145	0.26	22.19	intronic	PTCD3
2	86348960	2:86348960:G:A	G	7	4.356e-05	1.5145	0.26	22.19	intronic	PTCD3
2	86350664	2:86350664:G:A	A	7	3e-05	1.5248	0.3916	4.6	intronic	PTCD3
2	86351240	2:86351240:T:C	T	7	4.356e-05	1.5145	0.26	22.19	intronic	PTCD3
2	86352785	2:86352785:G:A	G	7	3.565e-05	1.519	0.3512	10.21	intronic	PTCD3
2	86352825	2:86352825:T:C	C	7	4.356e-05	1.5145	0.26	22.19	intronic	PTCD3
2	86353150	2:86353150:G:C	G	7	4.356e-05	1.5145	0.26	22.19	intronic	PTCD3
2	86354704	2:86354704:T:C	T	7	5.367e-05	1.5071	0.2308	25.94	intronic	PTCD3
2	86358459	2:86358459:T:C	C	7	3.248e-05	1.5243	0.3076	16.03	intronic	PTCD3
2	86358999	2:86358999:G:A	A	7	5.15e-05	1.5091	0.2506	23.4	intronic	PTCD3
2	86359086	2:86359086:T:C	C	7	3.673e-05	1.5205	0.267	21.29	intronic	PTCD3
2	86359405	2:86359405:T:G	G	7	4.356e-05	1.5145	0.26	22.19	intronic	PTCD3
2	86360809	2:86360809:G:A	G	7	4.736e-05	1.5116	0.2648	21.58	intronic	PTCD3
2	86362204	2:86362204:T:C	C	7	4.16e-05	1.5151	0.301	16.9	intronic	PTCD3
2	86363074	2:86363074:G:A	A	7	4.724e-05	1.5117	0.2649	21.56	ncRNA_exonic	SNORD94
2	86452629	2:86452629:G:A	A	7	6.113e-05	1.5089	0.0311	56.74	intronic	REEP1
2	203309066	2:203309066:G:A	A	7	7.441e-05	1.4146	0.6338	0	intronic	BMPR2
2	203313638	2:203313638:T:C	C	7	6.991e-05	1.4165	0.6303	0	intronic	BMPR2
2	204551970	2:204551970:C:T	T	5	1.608e-05	1.7512	0.4243	0	intergenic	RAPH1;CD28	dist=151911;dist=19228
2	230378541	2:230378541:A:C	C	5	3.774e-06	1.8002	0.5322	0	intronic	DNER
2	230379524	2:230379524:T:C	T	5	8.326e-05	1.442	0.1365	42.76	intronic	DNER
2	230380814	2:230380814:T:C	C	4	5.456e-05	1.4639	0.2096	33.78	intronic	DNER
2	231088666	2:231088666:G:A	A	6	5.395e-05	1.5159	0.7309	0	intronic	SP110
2	231090015	2:231090015:T:A	A	6	5.583e-05	1.5133	0.6874	0	intronic	SP110
2	231095952	2:231095952:A:G	G	6	5.583e-05	1.5133	0.6874	0	intronic	SP140
2	231114799	2:231114799:A:G	G	6	8.973e-05	1.4959	0.734	0	intronic	SP140
3	11095930	3:11095930:A:G	G	2	2.942e-05	2.5839	0.5039	0	intergenic	SLC6A1;HRH1	dist=14995;dist=82849
3	57186035	3:57186035:A:C	C	4	8.927e-05	0.6298	0.03	66.46	intronic	IL17RD
3	70318216	3:70318216:C:G	G	7	3.577e-05	0.6995	0.6027	0	intergenic	SAMMSON;FOXP1	dist=253765;dist=685649
3	70321857	3:70321857:A:G	G	6	3.531e-05	0.6928	0.4118	0.66	intergenic	SAMMSON;FOXP1	dist=257406;dist=682008
3	70322280	3:70322280:A:T	T	6	6.625e-05	0.7034	0.4315	0	intergenic	SAMMSON;FOXP1	dist=257829;dist=681585
3	99204642	3:99204642:T:G	G	7	6.828e-05	1.5769	0.9003	0	intergenic	DCBLD2;MIR548G	dist=584109;dist=68511
3	99206819	3:99206819:T:A	A	7	3.209e-05	1.6189	0.7251	0	intergenic	DCBLD2;MIR548G	dist=586286;dist=66334
3	99208534	3:99208534:G:A	A	7	7.511e-05	1.5728	0.8768	0	intergenic	DCBLD2;MIR548G	dist=588001;dist=64619
3	99212523	3:99212523:G:T	T	7	3.09e-05	1.6207	0.7242	0	intergenic	DCBLD2;MIR548G	dist=591990;dist=60630
3	99215090	3:99215090:C:T	T	7	3.272e-05	1.6183	0.7062	0	intergenic	DCBLD2;MIR548G	dist=594557;dist=58063
3	99215166	3:99215166:T:A	A	7	4.297e-05	1.6062	0.7027	0	intergenic	DCBLD2;MIR548G	dist=594633;dist=57987
3	99219235	3:99219235:T:G	G	7	3.311e-05	1.6179	0.709	0	intergenic	DCBLD2;MIR548G	dist=598702;dist=53918
3	153205149	3:153205149:T:C	T	7	4.198e-05	1.58	0.8308	0	ncRNA_intronic	LINC02006
4	1523930	4:1523930:A:G	G	2	4.782e-05	2.1747	0.3326	0	intergenic	NKX1-1;FAM53A	dist=123700;dist=117678
4	14263201	4:14263201:G:A	G	6	7.347e-05	0.7025	0.4152	0.11	intergenic	LINC01085;LINC00504	dist=121525;dist=208889
4	14263549	4:14263549:T:C	C	6	7.255e-05	0.7023	0.4249	0	intergenic	LINC01085;LINC00504	dist=121873;dist=208541
4	14270522	4:14270522:T:C	T	5	7.527e-05	0.6936	0.2086	31.93	intergenic	LINC01085;LINC00504	dist=128846;dist=201568
4	41835521	4:41835521:C:T	T	4	7.413e-06	2.3771	0.8159	0	intergenic	PHOX2B;LINC00682	dist=84534;dist=46018
4	41835843	4:41835843:T:C	C	4	7.413e-06	2.3771	0.8159	0	intergenic	PHOX2B;LINC00682	dist=84856;dist=45696
4	85395526	4:85395526:T:C	T	6	7.33e-05	1.4342	0.0141	64.9	intergenic	LOC101928978;NKX6-1	dist=175204;dist=18910
4	100763279	4:100763279:T:G	T	6	8.86e-05	1.3745	0.5547	0	intronic	DAPP1
4	100776127	4:100776127:G:A	G	6	8.042e-05	1.3787	0.5163	0	intronic	DAPP1
4	100805207	4:100805207:C:A	A	6	6.479e-05	1.3844	0.5695	0	intronic	LAMTOR3
4	115768950	4:115768950:T:C	C	3	3.147e-05	2.2022	0.4619	0	intronic	NDST4
4	126773945	4:126773945:A:G	G	7	8.775e-05	1.705	0.1092	42.24	intergenic	MIR2054;INTU	dist=345483;dist=1780142
4	140684726	4:140684726:T:C	T	5	6.758e-05	1.4441	0.9639	0	intronic	MAML3
5	11174047	5:11174047:T:C	C	6	7.183e-05	1.3907	0.8438	0	intronic	CTNND2
5	11187809	5:11187809:G:A	A	6	8.837e-05	1.3782	0.7022	0	intronic	CTNND2
5	11201861	5:11201861:A:G	G	6	8.707e-05	1.38	0.3874	4.57	intronic	CTNND2
5	71260702	5:71260702:G:A	A	3	4.837e-05	0.3815	0.2281	32.33	intergenic	CARTPT;MAP1B	dist=243827;dist=142393
5	71273347	5:71273347:G:A	A	3	8.852e-05	0.4017	0.1853	40.68	intergenic	CARTPT;MAP1B	dist=256472;dist=129748
5	120336041	5:120336041:T:C	C	6	5.483e-05	1.3851	0.6977	0	intergenic	PRR16;LOC102467226	dist=313016;dist=322204
5	120336836	5:120336836:G:A	A	6	4.797e-05	1.3888	0.6904	0	intergenic	PRR16;LOC102467226	dist=313811;dist=321409
5	120345568	5:120345568:T:C	C	7	3.754e-05	1.3863	0.7688	0	intergenic	PRR16;LOC102467226	dist=322543;dist=312677
5	120347926	5:120347926:G:C	C	7	2.606e-05	1.3965	0.6969	0	intergenic	PRR16;LOC102467226	dist=324901;dist=310319
5	120348699	5:120348699:C:A	C	7	2.545e-05	1.3972	0.6788	0	intergenic	PRR16;LOC102467226	dist=325674;dist=309546
5	120350577	5:120350577:C:A	C	7	2.426e-05	1.3988	0.6759	0	intergenic	PRR16;LOC102467226	dist=327552;dist=307668
5	120353861	5:120353861:G:A	A	7	2.369e-05	1.3992	0.6552	0	intergenic	PRR16;LOC102467226	dist=330836;dist=304384
5	120354879	5:120354879:T:C	C	6	4.031e-05	1.3945	0.6226	0	intergenic	PRR16;LOC102467226	dist=331854;dist=303366
5	120358931	5:120358931:C:A	C	7	2.664e-05	1.3957	0.683	0	intergenic	PRR16;LOC102467226	dist=335906;dist=299314
5	120363437	5:120363437:G:A	G	7	2.24e-05	1.4008	0.6714	0	intergenic	PRR16;LOC102467226	dist=340412;dist=294808
5	120366050	5:120366050:T:C	C	7	2.924e-05	1.3941	0.7047	0	intergenic	PRR16;LOC102467226	dist=343025;dist=292195
5	120380796	5:120380796:T:C	T	6	8.839e-05	1.3779	0.2695	21.83	intergenic	PRR16;LOC102467226	dist=357771;dist=277449
5	120384957	5:120384957:G:C	G	6	3.288e-05	1.4032	0.47	0	intergenic	PRR16;LOC102467226	dist=361932;dist=273288
5	120460010	5:120460010:G:A	G	6	3.859e-05	1.3996	0.5436	0	intergenic	PRR16;LOC102467226	dist=436985;dist=198235
5	120464691	5:120464691:G:A	A	6	8.516e-05	1.3786	0.5781	0	intergenic	PRR16;LOC102467226	dist=441666;dist=193554
6	12204587	6:12204587:G:A	A	3	2.695e-05	1.8364	0.547	0	intergenic	HIVEP1;EDN1	dist=39355;dist=85942
6	25241640	6:25241640:G:T	T	2	3.628e-05	2.8758	0.5133	0	intergenic	CMAHP;LOC101928663	dist=103020;dist=3506
6	71609827	6:71609827:T:C	C	5	3.072e-05	1.7781	0.866	0	intronic	B3GAT2
6	71613855	6:71613855:G:C	C	6	8.946e-05	1.3811	0.5947	0	intronic	B3GAT2
6	85897150	6:85897150:G:A	A	5	4.348e-05	1.5256	0.6809	0	intergenic	TBX18;LOC101928820	dist=423196;dist=199787
6	85901030	6:85901030:G:C	C	5	3.719e-05	1.532	0.6181	0	intergenic	TBX18;LOC101928820	dist=427076;dist=195907
6	106361724	6:106361724:T:C	C	5	9.619e-05	1.682	0.9741	0	intergenic	PREP;PRDM1	dist=510725;dist=172471
6	106366653	6:106366653:G:A	A	5	9.155e-05	1.6847	0.9746	0	intergenic	PREP;PRDM1	dist=515654;dist=167542
6	165520199	6:165520199:G:T	T	6	8.813e-05	1.7324	0.9305	0	intergenic	MEAT6;C6orf118	dist=284647;dist=172954
6	165524046	6:165524046:A:G	G	6	8.954e-05	1.7208	0.9741	0	intergenic	MEAT6;C6orf118	dist=288494;dist=169107
6	165527238	6:165527238:A:G	G	6	8.776e-05	1.722	0.9746	0	intergenic	MEAT6;C6orf118	dist=291686;dist=165915
7	10506254	7:10506254:T:C	T	6	4.616e-05	0.7126	0.7715	0	ncRNA_intronic	MGC4859
7	105763167	7:105763167:T:C	C	6	7.236e-05	1.675	0.5927	0	intergenic	SYPL1;NAMPT	dist=10074;dist=125565
7	105763426	7:105763426:A:G	G	6	7.236e-05	1.675	0.5927	0	intergenic	SYPL1;NAMPT	dist=10333;dist=125306
7	105763977	7:105763977:T:A	A	6	5.09e-05	1.704	0.4135	0.39	intergenic	SYPL1;NAMPT	dist=10884;dist=124755
7	105764594	7:105764594:A:G	G	6	6.564e-05	1.6809	0.5565	0	intergenic	SYPL1;NAMPT	dist=11501;dist=124138
7	105765078	7:105765078:C:T	T	6	5.035e-05	1.7046	0.412	0.64	intergenic	SYPL1;NAMPT	dist=11985;dist=123654
7	105765132	7:105765132:T:C	C	6	6.198e-05	1.6839	0.5487	0	intergenic	SYPL1;NAMPT	dist=12039;dist=123600
7	105765999	7:105765999:G:T	T	6	5.035e-05	1.7046	0.412	0.64	intergenic	SYPL1;NAMPT	dist=12906;dist=122733
7	105768007	7:105768007:G:T	T	6	7.798e-05	1.6855	0.4867	0	intergenic	SYPL1;NAMPT	dist=14914;dist=120725
7	105775746	7:105775746:C:T	T	6	8.081e-05	1.6812	0.5988	0	intergenic	SYPL1;NAMPT	dist=22653;dist=112986
7	105783219	7:105783219:C:T	T	6	7.849e-05	1.6716	0.6941	0	intergenic	SYPL1;NAMPT	dist=30126;dist=105513
7	105783807	7:105783807:A:T	T	6	7.389e-05	1.6745	0.6753	0	intergenic	SYPL1;NAMPT	dist=30714;dist=104925
7	150133062	7:150133062:A:G	G	6	4.573e-05	1.4091	0.6705	0	ncRNA_intronic	LINC00996
7	150133063	7:150133063:T:C	T	6	9.679e-05	1.3878	0.6971	0	ncRNA_intronic	LINC00996
7	150133583	7:150133583:T:C	T	6	9.594e-05	1.378	0.5217	0	ncRNA_intronic	LINC00996
8	2282334	8:2282334:G:T	T	2	2.879e-05	2.157	0.762	0	intergenic	MYOM2;LOC101927815	dist=188954;dist=104885
8	55205997	8:55205997:C:A	A	5	9.307e-05	1.7989	0.6896	0	intergenic	MRPL15;SOX17	dist=144923;dist=164498
8	55209561	8:55209561:G:A	A	5	4.706e-05	1.8546	0.591	0	intergenic	MRPL15;SOX17	dist=148487;dist=160934
8	89096816	8:89096816:C:G	G	6	5.295e-05	1.4445	0.7081	0	intronic	MMP16
8	89108432	8:89108432:T:C	C	6	7.847e-05	1.4325	0.6759	0	intronic	MMP16
8	117916281	8:117916281:T:C	C	6	6.012e-05	1.4124	0.065	51.87	intergenic	RAD21-AS1;AARD	dist=27174;dist=34183
9	19138297	9:19138297:T:G	G	6	8.697e-05	0.7117	0.8294	0	intergenic	PLIN2;DENND4C	dist=10693;dist=92191
9	110214347	9:110214347:G:A	A	4	6.721e-05	1.498	0.5483	0	ncRNA_intronic	LINC01509
9	110437741	9:110437741:G:A	A	7	5.168e-05	1.5724	0.051	52.14	intergenic	KLF4;ACTL7B	dist=185740;dist=1179128
9	110438015	9:110438015:G:A	A	7	4.77e-05	1.5746	0.0503	52.3	intergenic	KLF4;ACTL7B	dist=186014;dist=1178854
9	110438107	9:110438107:G:A	A	7	4.177e-05	1.5804	0.0478	52.81	intergenic	KLF4;ACTL7B	dist=186106;dist=1178762
9	110438756	9:110438756:A:G	G	7	4.842e-05	1.5739	0.0506	52.22	intergenic	KLF4;ACTL7B	dist=186755;dist=1178113
9	110440161	9:110440161:A:G	G	7	4.842e-05	1.5739	0.0506	52.22	intergenic	KLF4;ACTL7B	dist=188160;dist=1176708
9	110440177	9:110440177:G:A	A	7	4.643e-05	1.5744	0.0644	49.54	intergenic	KLF4;ACTL7B	dist=188176;dist=1176692
9	110440351	9:110440351:G:T	T	7	4.842e-05	1.5739	0.0506	52.22	intergenic	KLF4;ACTL7B	dist=188350;dist=1176518
9	110442167	9:110442167:C:G	G	7	4.951e-05	1.573	0.051	52.14	intergenic	KLF4;ACTL7B	dist=190166;dist=1174702
9	110442977	9:110442977:G:A	A	6	7.745e-05	1.5642	0.0294	59.77	intergenic	KLF4;ACTL7B	dist=190976;dist=1173892
9	110444606	9:110444606:T:C	C	6	9.018e-05	1.5583	0.0209	62.34	intergenic	KLF4;ACTL7B	dist=192605;dist=1172263
10	20918938	10:20918938:T:G	G	7	6.532e-05	1.5627	0.258	22.45	intergenic	MIR4675;NEBL	dist=77963;dist=149965
10	20922643	10:20922643:T:C	C	7	3.03e-05	1.585	0.3427	11.37	intergenic	MIR4675;NEBL	dist=81668;dist=146260
10	20923412	10:20923412:A:G	G	7	3.062e-05	1.5839	0.3271	13.45	intergenic	MIR4675;NEBL	dist=82437;dist=145491
10	20923528	10:20923528:A:C	C	7	3.062e-05	1.5839	0.3271	13.45	intergenic	MIR4675;NEBL	dist=82553;dist=145375
10	20936766	10:20936766:T:G	G	7	6.65e-05	1.5539	0.3645	8.4	intergenic	MIR4675;NEBL	dist=95791;dist=132137
10	20937332	10:20937332:T:A	A	7	8.921e-05	1.5431	0.3742	7.04	intergenic	MIR4675;NEBL	dist=96357;dist=131571
10	20937471	10:20937471:G:C	C	7	8.921e-05	1.5431	0.3742	7.04	intergenic	MIR4675;NEBL	dist=96496;dist=131432
10	20939058	10:20939058:T:A	A	7	7.179e-05	1.5508	0.3643	8.42	intergenic	MIR4675;NEBL	dist=98083;dist=129845
10	20939445	10:20939445:T:C	C	7	7.297e-05	1.5502	0.3636	8.52	intergenic	MIR4675;NEBL	dist=98470;dist=129458
10	20939613	10:20939613:G:C	C	7	7.297e-05	1.5502	0.3636	8.52	intergenic	MIR4675;NEBL	dist=98638;dist=129290
10	20939898	10:20939898:C:G	G	7	7.297e-05	1.5502	0.3636	8.52	intergenic	MIR4675;NEBL	dist=98923;dist=129005
10	20940241	10:20940241:G:A	A	7	7.297e-05	1.5502	0.3636	8.52	intergenic	MIR4675;NEBL	dist=99266;dist=128662
10	20940369	10:20940369:T:C	C	7	8.374e-05	1.5439	0.391	4.68	intergenic	MIR4675;NEBL	dist=99394;dist=128534
10	20940727	10:20940727:C:T	T	7	7.297e-05	1.5502	0.3636	8.52	intergenic	MIR4675;NEBL	dist=99752;dist=128176
10	20941900	10:20941900:C:G	G	7	5.877e-05	1.5611	0.3785	6.44	intergenic	MIR4675;NEBL	dist=100925;dist=127003
10	20941905	10:20941905:T:A	A	7	5.877e-05	1.5611	0.3785	6.44	intergenic	MIR4675;NEBL	dist=100930;dist=126998
10	20942340	10:20942340:T:C	C	7	5.877e-05	1.5611	0.3785	6.44	intergenic	MIR4675;NEBL	dist=101365;dist=126563
10	20942606	10:20942606:T:G	G	7	5.877e-05	1.5611	0.3785	6.44	intergenic	MIR4675;NEBL	dist=101631;dist=126297
10	20942660	10:20942660:T:C	C	7	5.877e-05	1.5611	0.3785	6.44	intergenic	MIR4675;NEBL	dist=101685;dist=126243
10	20942985	10:20942985:A:G	G	7	5.877e-05	1.5611	0.3785	6.44	intergenic	MIR4675;NEBL	dist=102010;dist=125918
10	20943056	10:20943056:T:C	C	7	5.877e-05	1.5611	0.3785	6.44	intergenic	MIR4675;NEBL	dist=102081;dist=125847
10	20943376	10:20943376:A:G	G	7	5.877e-05	1.5611	0.3785	6.44	intergenic	MIR4675;NEBL	dist=102401;dist=125527
10	20943405	10:20943405:G:C	C	7	5.877e-05	1.5611	0.3785	6.44	intergenic	MIR4675;NEBL	dist=102430;dist=125498
10	20943488	10:20943488:G:C	C	7	5.877e-05	1.5611	0.3785	6.44	intergenic	MIR4675;NEBL	dist=102513;dist=125415
10	20943524	10:20943524:T:C	C	7	5.877e-05	1.5611	0.3785	6.44	intergenic	MIR4675;NEBL	dist=102549;dist=125379
10	20943533	10:20943533:T:C	C	7	5.877e-05	1.5611	0.3785	6.44	intergenic	MIR4675;NEBL	dist=102558;dist=125370
10	20943596	10:20943596:G:A	A	7	5.877e-05	1.5611	0.3785	6.44	intergenic	MIR4675;NEBL	dist=102621;dist=125307
10	20944148	10:20944148:G:C	C	7	5.877e-05	1.5611	0.3785	6.44	intergenic	MIR4675;NEBL	dist=103173;dist=124755
10	20944775	10:20944775:A:G	G	7	6.879e-05	1.55	0.3912	4.66	intergenic	MIR4675;NEBL	dist=103800;dist=124128
10	20944833	10:20944833:C:T	T	7	5.877e-05	1.5611	0.3785	6.44	intergenic	MIR4675;NEBL	dist=103858;dist=124070
10	20944855	10:20944855:A:C	C	7	5.877e-05	1.5611	0.3785	6.44	intergenic	MIR4675;NEBL	dist=103880;dist=124048
10	20946103	10:20946103:A:G	G	7	8.532e-05	1.5459	0.4825	0	intergenic	MIR4675;NEBL	dist=105128;dist=122800
10	20946934	10:20946934:G:A	A	7	8.532e-05	1.5459	0.4825	0	intergenic	MIR4675;NEBL	dist=105959;dist=121969
10	20947277	10:20947277:A:T	T	7	5.877e-05	1.5611	0.3785	6.44	intergenic	MIR4675;NEBL	dist=106302;dist=121626
10	20947634	10:20947634:G:T	T	7	5.877e-05	1.5611	0.3785	6.44	intergenic	MIR4675;NEBL	dist=106659;dist=121269
10	20947962	10:20947962:T:G	G	7	5.877e-05	1.5611	0.3785	6.44	intergenic	MIR4675;NEBL	dist=106987;dist=120941
10	20948505	10:20948505:T:A	A	7	5.877e-05	1.5611	0.3785	6.44	intergenic	MIR4675;NEBL	dist=107530;dist=120398
10	20948702	10:20948702:A:C	C	7	4.611e-05	1.5704	0.3413	11.55	intergenic	MIR4675;NEBL	dist=107727;dist=120201
10	66904087	10:66904087:C:T	T	5	2.49e-05	0.5414	0.7218	0	intergenic	LOC101928887;LINC01515	dist=219811;dist=427096
10	129795715	10:129795715:G:A	A	6	7.731e-05	1.4067	0.0085	67.72	intronic	PTPRE
11	2477285	11:2477285:C:T	T	5	9.017e-05	0.4749	0.6592	0	intronic	KCNQ1
11	2477461	11:2477461:G:A	A	5	5.783e-05	0.4632	0.806	0	intronic	KCNQ1
11	2478432	11:2478432:G:A	A	6	6.514e-05	0.6282	0.238	26.19	intronic	KCNQ1
11	2479938	11:2479938:G:A	A	6	6.474e-05	0.6219	0.2842	19.78	intronic	KCNQ1
11	2480464	11:2480464:C:T	T	6	6.987e-05	0.6205	0.2375	26.25	intronic	KCNQ1
11	26799057	11:26799057:G:C	C	6	4.428e-05	1.6159	0.8307	0	intergenic	SLC5A12;FIBIN	dist=55483;dist=216571
11	26837001	11:26837001:T:G	G	7	2.655e-05	1.7398	0.8686	0	intergenic	SLC5A12;FIBIN	dist=93427;dist=178627
11	26840859	11:26840859:G:C	G	7	3.228e-05	1.7289	0.8734	0	intergenic	SLC5A12;FIBIN	dist=97285;dist=174769
11	26845001	11:26845001:G:A	A	7	3.504e-05	1.7243	0.876	0	intergenic	SLC5A12;FIBIN	dist=101427;dist=170627
11	26859675	11:26859675:C:G	G	7	3.838e-05	1.7163	0.8854	0	intergenic	SLC5A12;FIBIN	dist=116101;dist=155953
11	26865688	11:26865688:G:A	A	7	7.821e-05	1.6806	0.8487	0	intergenic	SLC5A12;FIBIN	dist=122114;dist=149940
11	109936027	11:109936027:G:A	A	4	5.217e-07	0.4762	0.9923	0	intergenic	C11orf87;ZC3H12C	dist=636134;dist=28060
12	4671926	12:4671926:T:C	C	6	9.084e-05	1.4092	0.1526	38.01	intergenic	RAD51AP1;DYRK4	dist=2713;dist=27312
12	4672096	12:4672096:A:G	G	6	6.148e-05	1.4152	0.2482	24.79	intergenic	RAD51AP1;DYRK4	dist=2883;dist=27142
12	4672394	12:4672394:T:G	G	6	6.478e-05	1.4182	0.4104	0.9	intergenic	RAD51AP1;DYRK4	dist=3181;dist=26844
12	4672857	12:4672857:G:C	C	6	3.89e-05	1.4351	0.4091	1.1	intergenic	RAD51AP1;DYRK4	dist=3644;dist=26381
12	4675548	12:4675548:A:G	G	6	1.068e-05	1.4895	0.3996	2.64	intergenic	RAD51AP1;DYRK4	dist=6335;dist=23690
12	41231507	12:41231507:C:T	T	6	2.871e-05	1.6166	0.2595	23.23	intronic	CNTN1
12	41232094	12:41232094:G:A	A	6	2.93e-05	1.6157	0.259	23.3	intronic	CNTN1
12	41233569	12:41233569:G:A	A	6	6.815e-05	1.5746	0.5572	0	intronic	CNTN1
12	41234818	12:41234818:T:G	G	6	6.815e-05	1.5746	0.5572	0	intronic	CNTN1
12	41236565	12:41236565:G:T	T	6	8.609e-05	1.5626	0.5794	0	intronic	CNTN1
12	41236934	12:41236934:C:A	A	6	9.028e-05	1.5606	0.5794	0	intronic	CNTN1
12	41241188	12:41241188:A:G	G	6	4.18e-05	1.5964	0.6298	0	intronic	CNTN1
12	41243437	12:41243437:G:A	A	6	5.676e-05	1.5847	0.6391	0	intronic	CNTN1
12	41247263	12:41247263:A:G	G	6	6.155e-05	1.5811	0.6422	0	intronic	CNTN1
12	41248755	12:41248755:G:A	A	7	8.003e-05	1.5645	0.7211	0	intronic	CNTN1
12	41249873	12:41249873:A:T	T	7	8.003e-05	1.5645	0.7211	0	intronic	CNTN1
12	41251236	12:41251236:C:A	A	7	8.003e-05	1.5645	0.7211	0	intronic	CNTN1
12	41251277	12:41251277:A:G	G	7	8.003e-05	1.5645	0.7211	0	intronic	CNTN1
12	93316846	12:93316846:G:A	A	5	9.055e-05	1.6108	0.8546	0	intronic	EEA1
12	100045567	12:100045567:T:G	G	5	6.703e-05	1.5109	0.1362	42.81	intronic	ANKS1B
12	102003816	12:102003816:C:T	T	6	6.64e-05	1.5538	0.0932	46.96	intronic	MYBPC1
12	102004539	12:102004539:C:T	T	6	4.544e-05	1.5687	0.0925	47.07	intronic	MYBPC1
12	102006992	12:102006992:C:T	T	6	3.984e-05	1.5762	0.0868	48.01	intronic	MYBPC1
12	102007433	12:102007433:T:C	C	6	1.876e-05	1.6295	0.078	49.52	intronic	MYBPC1
12	102008823	12:102008823:G:A	A	6	5.653e-05	1.5627	0.0872	47.96	intronic	MYBPC1
12	102009069	12:102009069:G:C	C	6	2.795e-05	1.5925	0.0447	55.98	intronic	MYBPC1
12	102009503	12:102009503:A:T	T	6	5.815e-05	1.5597	0.0453	55.86	intronic	MYBPC1
12	102009916	12:102009916:C:T	T	6	2.056e-05	1.6046	0.0459	55.72	intronic	MYBPC1
12	102015981	12:102015981:C:A	A	7	2.539e-05	1.6079	0.0316	56.62	intronic	MYBPC1
12	102016709	12:102016709:G:A	A	7	1.894e-05	1.6187	0.0286	57.42	intronic	MYBPC1
13	25234163	13:25234163:T:C	T	7	7.172e-05	1.5225	0.4038	2.85	intergenic	TPTE2P6;ATP12A	dist=62351;dist=20386
14	49029716	14:49029716:T:C	C	6	1.313e-05	0.6125	0.3693	7.36	intergenic	LINC00648;RPS29	dist=765499;dist=1007986
14	49030132	14:49030132:T:C	C	6	1.884e-05	0.6154	0.5685	0	intergenic	LINC00648;RPS29	dist=765915;dist=1007570
14	49030576	14:49030576:T:C	C	6	1.884e-05	0.6154	0.5685	0	intergenic	LINC00648;RPS29	dist=766359;dist=1007126
14	49031427	14:49031427:C:A	A	6	1.884e-05	0.6154	0.5685	0	intergenic	LINC00648;RPS29	dist=767210;dist=1006275
14	49033826	14:49033826:C:T	T	6	1.828e-05	0.6144	0.492	0	intergenic	LINC00648;RPS29	dist=769609;dist=1003876
14	49034617	14:49034617:C:A	A	6	1.831e-05	0.6144	0.4919	0	intergenic	LINC00648;RPS29	dist=770400;dist=1003085
14	49035642	14:49035642:C:G	G	6	1.887e-05	0.6148	0.4886	0	intergenic	LINC00648;RPS29	dist=771425;dist=1002060
14	60689178	14:60689178:A:C	C	5	6.561e-06	2.2106	0.0706	53.73	intergenic	DHRS7;PPM1A	dist=52596;dist=23292
14	60689486	14:60689486:C:T	T	4	1.892e-05	2.2191	0.0538	60.78	intergenic	DHRS7;PPM1A	dist=52904;dist=22984
14	60694864	14:60694864:T:C	C	5	2.74e-05	1.9728	0.011	69.36	intergenic	DHRS7;PPM1A	dist=58282;dist=17606
14	60697721	14:60697721:C:G	G	5	2.74e-05	1.9728	0.011	69.36	intergenic	DHRS7;PPM1A	dist=61139;dist=14749
14	60700316	14:60700316:A:G	G	5	2.74e-05	1.9728	0.011	69.36	intergenic	DHRS7;PPM1A	dist=63734;dist=12154
14	60700627	14:60700627:C:T	T	5	2.74e-05	1.9728	0.011	69.36	intergenic	DHRS7;PPM1A	dist=64045;dist=11843
14	60700803	14:60700803:C:A	A	5	2.74e-05	1.9728	0.011	69.36	intergenic	DHRS7;PPM1A	dist=64221;dist=11667
14	60700964	14:60700964:G:T	T	5	2.74e-05	1.9728	0.011	69.36	intergenic	DHRS7;PPM1A	dist=64382;dist=11506
14	60702929	14:60702929:A:G	G	5	2.776e-05	1.9718	0.011	69.36	intergenic	DHRS7;PPM1A	dist=66347;dist=9541
14	86036661	14:86036661:G:A	A	6	6.503e-05	1.392	0.4361	0	intronic	FLRT2
14	86036717	14:86036717:T:C	C	6	6.503e-05	1.392	0.4361	0	intronic	FLRT2
15	99178274	15:99178274:T:G	G	6	2.533e-06	1.617	0.3357	12.4	intergenic	FAM169B;IRAIN	dist=120663;dist=10821
15	99180205	15:99180205:T:C	C	7	2.787e-05	1.5562	0.187	31.58	intergenic	FAM169B;IRAIN	dist=122594;dist=8890
15	99186488	15:99186488:G:C	C	6	9.26e-05	1.523	0.2549	23.86	intergenic	FAM169B;IRAIN	dist=128877;dist=2607
16	78172493	16:78172493:A:G	G	6	9.662e-05	1.4556	0.4568	0	intronic	WWOX
16	84991889	16:84991889:C:A	C	6	3.669e-05	1.5345	0.3754	6.42	intergenic	CRISPLD2;ZDHHC7	dist=48773;dist=16178
17	3851451	17:3851451:C:T	T	5	7.396e-05	1.4487	0.5876	0	intronic	ATP2A3
17	3867318	17:3867318:G:A	A	6	7.208e-05	1.4718	0.4102	0.92	intronic	ATP2A3
17	3868738	17:3868738:T:C	C	6	4.874e-05	1.4856	0.4777	0	upstream	ATP2A3	dist=980
17	3868768	17:3868768:T:C	C	6	5.564e-05	1.4801	0.4381	0	intergenic	ATP2A3;LINC01975	dist=1010;dist=11629
17	3868905	17:3868905:A:C	C	6	5.184e-05	1.4823	0.4484	0	intergenic	ATP2A3;LINC01975	dist=1147;dist=11492
17	3868919	17:3868919:C:T	T	6	5.251e-05	1.4819	0.4465	0	intergenic	ATP2A3;LINC01975	dist=1161;dist=11478
17	3869210	17:3869210:G:C	C	6	4.341e-05	1.4894	0.4536	0	intergenic	ATP2A3;LINC01975	dist=1452;dist=11187
17	3869263	17:3869263:G:T	T	6	3.911e-05	1.4927	0.4581	0	intergenic	ATP2A3;LINC01975	dist=1505;dist=11134
17	3870786	17:3870786:A:G	G	6	6.374e-05	1.4755	0.4643	0	intergenic	ATP2A3;LINC01975	dist=3028;dist=9611
17	4436897	17:4436897:G:A	A	2	4.29e-08	2.1456	0.8732	0	intronic	SPNS2
17	4437214	17:4437214:C:T	C	2	5.024e-07	2.0102	0.9838	0	intronic	SPNS2
17	8334001	17:8334001:C:T	T	6	6.323e-05	1.401	0.8337	0	intergenic	RNF222;NDEL1	dist=32857;dist=5169
17	8382184	17:8382184:G:T	T	6	8.292e-05	1.3695	0.8133	0	intronic	MYH10
17	18599386	17:18599386:T:A	T	5	8.879e-05	0.6928	0.937	0	intergenic	ZNF286B;TRIM16L	dist=13814;dist=26016
17	66653301	17:66653301:C:G	G	7	6.319e-05	1.5961	0.0114	63.58	ncRNA_intronic	LINC01482
17	66653340	17:66653340:T:C	C	7	6.319e-05	1.5961	0.0114	63.58	ncRNA_intronic	LINC01482
17	66654709	17:66654709:G:A	A	7	7.398e-05	1.5948	0.0184	60.66	ncRNA_intronic	LINC01482
17	66657636	17:66657636:G:A	A	7	9.711e-05	1.5832	0.027	57.87	ncRNA_intronic	LINC01482
17	66660827	17:66660827:G:A	A	7	9.646e-05	1.5776	0.016	61.55	ncRNA_intronic	LINC01482
18	9840230	18:9840230:G:A	A	6	1.211e-05	1.4558	0.663	0	intronic	RAB31
18	9844306	18:9844306:T:C	T	6	8.401e-05	1.3933	0.4488	0	intronic	RAB31
18	9848613	18:9848613:T:C	C	6	4.866e-05	1.4049	0.4041	1.92	intronic	RAB31
18	9849260	18:9849260:T:C	C	6	9.274e-06	1.4561	0.3048	16.86	intronic	RAB31
18	9849275	18:9849275:C:A	A	6	4.837e-05	1.4062	0.3446	11.09	intronic	RAB31
18	9850581	18:9850581:G:A	G	7	3.394e-05	1.4006	0.2107	28.51	intronic	RAB31
18	9851388	18:9851388:T:C	C	7	4.895e-05	1.391	0.2189	27.46	intronic	RAB31
18	9851650	18:9851650:T:C	C	7	3.696e-05	1.398	0.208	28.86	intronic	RAB31
18	24123575	18:24123575:T:C	C	7	4.616e-05	1.3978	0.5682	0	intronic	KCTD1
18	59580208	18:59580208:C:T	T	2	9.53e-05	0.0789	0.2101	36.32	intergenic	RNF152;PIGN	dist=19904;dist=131250
18	65710011	18:65710011:A:C	C	4	2.734e-05	2.7367	0.222	31.71	intergenic	LOC643542;TMX3	dist=143155;dist=630914
19	48119266	19:48119266:T:C	C	2	3.307e-05	3.5182	0.4088	0	intronic	BICRA
20	8172121	20:8172121:C:T	T	7	9.038e-05	0.6491	0.1371	38.24	intronic	PLCB1
20	8173705	20:8173705:A:T	T	7	7.849e-05	0.6476	0.1796	32.54	intronic	PLCB1
20	8174494	20:8174494:T:C	C	7	8.787e-05	0.6485	0.1387	38.03	intronic	PLCB1
20	8179407	20:8179407:T:C	C	7	4.418e-05	0.6351	0.0687	48.77	intronic	PLCB1
20	8181088	20:8181088:T:A	A	7	4.23e-05	0.6351	0.0728	48.05	intronic	PLCB1
20	8182006	20:8182006:T:G	G	7	4.23e-05	0.6351	0.0728	48.05	intronic	PLCB1
20	8182496	20:8182496:C:T	T	7	7.825e-05	0.647	0.1421	37.56	intronic	PLCB1
20	8186186	20:8186186:A:G	G	7	5.189e-05	0.6412	0.198	30.15	intronic	PLCB1
20	8187317	20:8187317:C:T	T	7	7.24e-05	0.6452	0.1618	34.89	intronic	PLCB1
20	8188069	20:8188069:C:T	T	7	4.586e-05	0.6358	0.0797	46.87	intronic	PLCB1
20	8188630	20:8188630:A:G	G	7	5.53e-05	0.6382	0.0779	47.18	intronic	PLCB1
20	8189053	20:8189053:A:G	G	7	5.53e-05	0.6382	0.0779	47.18	intronic	PLCB1
20	8189460	20:8189460:C:T	T	7	8.547e-05	0.6473	0.1592	35.24	intronic	PLCB1
20	36916437	20:36916437:T:C	C	3	4.447e-05	1.8037	0.6097	0	ncRNA_intronic	LOC149684
21	39722913	21:39722913:T:C	C	6	5.042e-05	0.682	0.306	16.7	intergenic	LINC01423;ERG	dist=4915;dist=16270
21	39724354	21:39724354:G:A	G	6	6.882e-05	0.6871	0.4024	2.18	intergenic	LINC01423;ERG	dist=6356;dist=14829
21	39724773	21:39724773:G:A	G	6	7.959e-05	0.6866	0.3944	3.46	intergenic	LINC01423;ERG	dist=6775;dist=14410
22	28215389	22:28215389:C:T	T	3	4.051e-05	1.7412	0.3925	0	intergenic	MN1;PITPNB	dist=17903;dist=32268
22	45640136	22:45640136:A:T	T	5	2.974e-05	0.7004	0.2646	23.51	intergenic	KIAA0930;UPK3A	dist=3486;dist=40732
22	45641391	22:45641391:T:G	T	6	7.208e-05	0.719	0.099	46.03	intergenic	KIAA0930;UPK3A	dist=4741;dist=39477
22	45641420	22:45641420:T:C	C	6	6.96e-05	0.7186	0.1131	43.83	intergenic	KIAA0930;UPK3A	dist=4770;dist=39448
22	45642861	22:45642861:T:G	T	6	6.436e-05	0.7159	0.0747	50.1	intergenic	KIAA0930;UPK3A	dist=6211;dist=38007
22	45643219	22:45643219:G:A	A	6	5.243e-05	0.7157	0.1278	41.61	intergenic	KIAA0930;UPK3A	dist=6569;dist=37649
22	45645454	22:45645454:T:C	T	6	7.548e-05	0.7194	0.082	48.82	intergenic	KIAA0930;UPK3A	dist=8804;dist=35414
22	45647100	22:45647100:G:A	A	5	1.854e-05	0.6949	0.2605	24.13	intergenic	KIAA0930;UPK3A	dist=10450;dist=33768

## Sheet: Supplementatry t2B
Supplementary table 2B. Linkage disequkibium independent loci (all datasets), identified using SNPs with suggestive significance and variants within 250 kb with an R2 threshold of 0.2.
CHR	SNP	BP	P value of lead SNP	Total number of other SNPs in clump	Number of clumped SNPs that are not significant (p>0.05)	Number of clumped SNPs 0.01<p<0.05	Number of clumped SNPs 0.001<p<0.01	Number of clumped SNPs 0.0001<p<0.001	Number of clumped SNPs p<0.0001	List of clumped SNPs
1	1:2292653:A:C	2292653	3.44e-05	21	14	6	1	0	0	1:2221838:G:A(1),1:2223645:C:T(1),1:2229156:C:T(1),1:2231966:G:C(1),1:2233961:G:A(1),1:2234632:G:A(1),1:2236339:T:C(1),1:2273572:C:G(1),1:2273576:G:A(1),1:2278651:C:T(1),1:2279832:G:A(1),1:2282654:T:G(1),1:2283117:C:T(1),1:2286084:C:T(1),1:2286127:G:C(1),1:2293668:A:G(1),1:2300557:G:A(1),1:2311393:A:G(1),1:2320702:T:C(1),1:2329212:G:A(1),1:2341060:C:T(1)
1	1:19523961:A:G	19523961	3.56e-05	82	4	8	30	32	8	1:19313664:A:G(1),1:19324533:C:T(1),1:19326026:G:A(1),1:19335054:T:G(1),1:19339070:G:A(1),1:19343635:C:T(1),1:19355128:G:A(1),1:19356647:G:A(1),1:19358332:T:C(1),1:19362900:G:A(1),1:19366107:G:C(1),1:19370383:G:T(1),1:19370867:C:T(1),1:19372268:G:A(1),1:19374452:G:A(1),1:19375542:A:C(1),1:19378818:G:A(1),1:19383877:A:C(1),1:19383955:G:A(1),1:19385992:C:T(1),1:19388930:G:A(1),1:19390099:T:C(1),1:1…
1	1:30511004:C:T	30511004	9.04e-05	1	0	0	0	1	0	1:30499715:A:G(1)
1	1:40260447:G:A	40260447	4.74e-06	54	3	14	12	9	16	1:40260588:G:A(1),1:40262993:T:A(1),1:40269011:G:A(1),1:40272300:T:C(1),1:40275241:G:A(1),1:40275549:T:C(1),1:40278081:T:C(1),1:40279602:T:A(1),1:40279797:T:A(1),1:40280217:C:A(1),1:40283051:T:G(1),1:40286060:T:C(1),1:40286396:G:A(1),1:40287819:T:C(1),1:40288417:G:A(1),1:40288474:T:C(1),1:40290011:G:A(1),1:40290277:T:C(1),1:40290964:T:C(1),1:40291431:C:T(1),1:40292698:C:A(1),1:40295880:C:A(1),1:4…
1	1:67644173:G:C	67644173	1.88e-06	110	8	8	17	42	35	1:67579209:T:C(1),1:67586175:T:C(1),1:67597693:C:T(1),1:67598347:C:A(1),1:67599657:C:T(1),1:67599899:C:G(1),1:67600686:G:T(1),1:67601115:G:A(1),1:67601132:G:T(1),1:67603343:T:C(1),1:67603383:C:A(1),1:67603399:T:C(1),1:67604219:T:C(1),1:67605134:T:C(1),1:67606139:T:C(1),1:67607082:C:G(1),1:67607135:G:T(1),1:67609347:A:G(1),1:67609446:G:A(1),1:67610639:C:A(1),1:67610967:C:T(1),1:67611613:G:A(1),1:6…
1	1:113396728:C:T	113396728	2.08e-05	18	5	4	6	1	2	1:113339766:C:T(1),1:113344950:T:C(1),1:113349347:C:T(1),1:113349408:A:G(1),1:113351374:T:C(1),1:113352611:C:T(1),1:113352712:C:T(1),1:113352733:C:T(1),1:113352924:G:A(1),1:113362065:G:A(1),1:113370008:C:A(1),1:113371039:T:G(1),1:113375942:T:C(1),1:113417881:G:A(1),1:113418834:G:A(1),1:113420045:T:G(1),1:113424469:G:A(1),1:113427679:G:C(1)
1	1:160375954:C:T	160375954	8.1e-05	9	0	0	4	4	1	1:160354447:A:T(1),1:160365260:C:A(1),1:160376015:C:G(1),1:160376877:A:G(1),1:160377499:C:T(1),1:160377783:C:G(1),1:160377980:G:A(1),1:160378210:T:G(1),1:160378283:T:A(1)
1	1:220987469:C:G	220987469	6.14e-05	32	17	8	3	4	0	1:220912350:G:A(1),1:220931857:G:A(1),1:220979247:A:C(1),1:220980191:G:T(1),1:220983017:A:G(1),1:220985900:G:A(1),1:220991171:C:T(1),1:221007257:T:C(1),1:221007855:T:C(1),1:221007886:T:G(1),1:221008302:G:C(1),1:221009507:T:C(1),1:221011546:C:T(1),1:221015814:T:A(1),1:221016277:T:C(1),1:221023295:C:T(1),1:221026096:T:C(1),1:221028508:T:C(1),1:221034009:G:A(1),1:221034035:G:A(1),1:221038177:A:T(1),…
1	1:231298699:T:G	231298699	4.58e-05	24	11	0	2	9	2	1:231291911:C:G(1),1:231293590:T:A(1),1:231294675:T:C(1),1:231298003:G:A(1),1:231298255:T:C(1),1:231301889:C:A(1),1:231301903:A:G(1),1:231302447:A:G(1),1:231304038:C:T(1),1:231304742:C:G(1),1:231305425:G:A(1),1:231306255:G:A(1),1:231306857:A:C(1),1:231308600:T:C(1),1:231309086:G:A(1),1:231314575:G:A(1),1:231314913:T:A(1),1:231316174:T:G(1),1:231317171:C:A(1),1:231318187:G:C(1),1:231318678:C:T(1),…
1	1:238499257:G:A	238499257	8.48e-05	85	49	17	17	2	0	1:238462092:T:C(1),1:238470945:G:A(1),1:238471448:T:C(1),1:238471995:G:A(1),1:238472160:T:C(1),1:238472295:G:A(1),1:238472852:A:G(1),1:238472891:T:C(1),1:238473611:T:C(1),1:238474390:T:A(1),1:238476111:A:G(1),1:238476395:G:C(1),1:238476790:T:G(1),1:238477085:G:A(1),1:238477828:G:A(1),1:238478095:G:A(1),1:238478108:G:A(1),1:238478591:T:A(1),1:238478602:T:C(1),1:238479714:T:C(1),1:238484616:T:C(1),…
2	2:12076119:A:C	12076119	1.44e-05	64	27	17	19	1	0	2:12042665:T:C(1),2:12042667:G:C(1),2:12045272:T:C(1),2:12046935:G:A(1),2:12047141:T:C(1),2:12057524:T:G(1),2:12059942:T:A(1),2:12063357:G:A(1),2:12063607:T:C(1),2:12064531:G:C(1),2:12065180:G:A(1),2:12068453:G:T(1),2:12069382:T:G(1),2:12071398:T:C(1),2:12077117:G:A(1),2:12078496:G:A(1),2:12078710:A:G(1),2:12078838:T:G(1),2:12081365:G:A(1),2:12083477:G:A(1),2:12085433:C:T(1),2:12085721:G:C(1),2:1…
2	2:38669692:G:A	38669692	8.61e-06	44	1	3	15	22	3	2:38635682:T:G(1),2:38636133:A:G(1),2:38637837:C:T(1),2:38640879:T:G(1),2:38641358:A:T(1),2:38643210:C:T(1),2:38644879:A:T(1),2:38649742:C:T(1),2:38652709:C:T(1),2:38655839:A:G(1),2:38657198:T:C(1),2:38657204:C:A(1),2:38657595:G:A(1),2:38657831:A:G(1),2:38662281:C:G(1),2:38664704:A:T(1),2:38666134:C:T(1),2:38669478:A:G(1),2:38680683:A:G(1),2:38683327:T:C(1),2:38686717:C:T(1),2:38689144:G:A(1),2:3…
2	2:38740818:A:G	38740818	7.05e-05	63	17	6	27	5	8	2:38733754:T:C(1),2:38734435:G:A(1),2:38734743:G:A(1),2:38736826:T:A(1),2:38737000:G:A(1),2:38737099:C:A(1),2:38737124:T:G(1),2:38737142:G:T(1),2:38737729:G:C(1),2:38737738:T:C(1),2:38738251:C:T(1),2:38738341:G:C(1),2:38738353:G:A(1),2:38738408:T:C(1),2:38738506:C:T(1),2:38739354:G:A(1),2:38739980:G:A(1),2:38740222:C:G(1),2:38740277:T:C(1),2:38740703:C:A(1),2:38741112:C:T(1),2:38741258:G:A(1),2:3…
2	2:74218679:T:G	74218679	8.78e-05	36	29	7	0	0	0	2:74200131:G:A(1),2:74200590:G:C(1),2:74202245:G:A(1),2:74202723:C:T(1),2:74203973:T:C(1),2:74204576:C:T(1),2:74235839:G:T(1),2:74239515:G:A(1),2:74239586:T:C(1),2:74241128:G:A(1),2:74243258:G:A(1),2:74245321:C:T(1),2:74245935:C:T(1),2:74253075:T:A(1),2:74253408:C:G(1),2:74253477:C:A(1),2:74253718:G:T(1),2:74255284:T:A(1),2:74256015:A:G(1),2:74257885:C:G(1),2:74260153:T:G(1),2:74266778:A:G(1),2:7…
2	2:86293829:C:A	86293829	1.92e-05	283	113	60	29	27	54	2:86167439:G:A(1),2:86167546:C:A(1),2:86167716:G:A(1),2:86167829:T:C(1),2:86168705:T:C(1),2:86168762:C:T(1),2:86169110:T:C(1),2:86169952:T:C(1),2:86170704:T:C(1),2:86172274:G:A(1),2:86173037:A:T(1),2:86176032:T:C(1),2:86176084:A:G(1),2:86176224:G:A(1),2:86176258:T:C(1),2:86177046:G:T(1),2:86177101:G:T(1),2:86178394:T:C(1),2:86182756:T:C(1),2:86186195:C:T(1),2:86190783:G:C(1),2:86191783:T:C(1),2:8…
2	2:203313638:T:C	203313638	6.99e-05	359	39	132	160	27	1	2:203063848:C:T(1),2:203064494:G:C(1),2:203064749:G:A(1),2:203064750:T:C(1),2:203069265:C:T(1),2:203069878:T:G(1),2:203070067:T:C(1),2:203072956:A:G(1),2:203072980:G:A(1),2:203073960:C:A(1),2:203074911:T:C(1),2:203076729:G:A(1),2:203078792:C:T(1),2:203079307:T:C(1),2:203079580:G:A(1),2:203080294:T:C(1),2:203080347:G:A(1),2:203084111:G:A(1),2:203085653:T:C(1),2:203086693:G:A(1),2:203086729:G:C(1),…
2	2:204551970:C:T	204551970	1.61e-05	12	10	2	0	0	0	2:204410908:C:T(1),2:204461526:C:T(1),2:204461533:A:G(1),2:204473751:T:C(1),2:204482006:G:T(1),2:204482801:C:T(1),2:204517033:A:G(1),2:204536476:G:A(1),2:204555946:A:C(1),2:204633075:C:T(1),2:204633514:A:T(1),2:204661197:G:A(1)
2	2:230378541:A:C	230378541	3.77e-06	13	6	1	2	2	2	2:230318562:G:A(1),2:230329343:T:C(1),2:230356911:C:G(1),2:230359808:G:A(1),2:230363126:T:C(1),2:230365726:T:C(1),2:230371395:C:T(1),2:230371462:C:A(1),2:230374487:T:C(1),2:230376780:G:A(1),2:230379524:T:C(1),2:230380420:G:A(1),2:230380814:T:C(1)
2	2:231088666:G:A	231088666	5.4e-05	36	1	24	4	4	3	2:231084301:G:A(1),2:231090015:T:A(1),2:231095952:A:G(1),2:231099204:C:T(1),2:231103185:G:A(1),2:231104360:T:C(1),2:231104479:C:A(1),2:231104490:T:C(1),2:231105270:T:A(1),2:231106779:G:T(1),2:231107252:C:T(1),2:231108928:T:C(1),2:231113910:T:C(1),2:231114483:G:A(1),2:231114799:A:G(1),2:231127278:A:G(1),2:231131521:A:G(1),2:231148009:A:G(1),2:231149549:A:G(1),2:231150052:T:C(1),2:231162955:G:A(1),…
3	3:11095930:A:G	11095930	2.94e-05	1	1	0	0	0	0	3:11097113:C:A(1)
3	3:57186035:A:C	57186035	8.93e-05	4	0	4	0	0	0	3:57128211:G:A(1),3:57137811:C:G(1),3:57145737:G:A(1),3:57174274:T:C(1)
3	3:70321857:A:G	70321857	3.53e-05	31	4	4	13	8	2	3:70305941:C:G(1),3:70307303:G:C(1),3:70308163:G:T(1),3:70308733:T:A(1),3:70309725:C:A(1),3:70311045:T:A(1),3:70312596:G:C(1),3:70312784:T:C(1),3:70313545:G:C(1),3:70313558:T:C(1),3:70313844:G:A(1),3:70314374:G:C(1),3:70314410:G:T(1),3:70316173:T:A(1),3:70316829:C:A(1),3:70316863:A:G(1),3:70317424:C:A(1),3:70317438:A:G(1),3:70317677:T:C(1),3:70318216:C:G(1),3:70319033:C:A(1),3:70319650:G:A(1),3:7…
3	3:99212523:G:T	99212523	3.09e-05	188	49	81	50	2	6	3:98982563:C:T(1),3:99086779:T:A(1),3:99087461:G:C(1),3:99088011:C:A(1),3:99088324:A:C(1),3:99088803:C:A(1),3:99090531:C:T(1),3:99091120:C:T(1),3:99091486:C:T(1),3:99092661:T:C(1),3:99093002:T:C(1),3:99093244:A:G(1),3:99094062:A:T(1),3:99095140:C:T(1),3:99097601:A:C(1),3:99097665:G:A(1),3:99101608:A:C(1),3:99102715:A:G(1),3:99104920:G:A(1),3:99107270:A:C(1),3:99108239:A:G(1),3:99109624:T:C(1),3:9…
3	3:153205149:T:C	153205149	4.2e-05	30	11	8	8	3	0	3:153177980:G:C(1),3:153178595:G:A(1),3:153178787:T:A(1),3:153179301:C:A(1),3:153180706:G:A(1),3:153181412:T:C(1),3:153183021:G:A(1),3:153186605:T:C(1),3:153187961:G:A(1),3:153188418:G:A(1),3:153192084:T:C(1),3:153192329:T:C(1),3:153192751:T:C(1),3:153192911:G:A(1),3:153196714:G:A(1),3:153199997:T:G(1),3:153200904:T:G(1),3:153204713:G:A(1),3:153205935:T:G(1),3:153215354:A:G(1),3:153215857:G:C(1),…
4	4:1523930:A:G	1523930	4.78e-05	23	20	3	0	0	0	4:1500282:G:A(1),4:1500786:G:A(1),4:1500962:G:A(1),4:1501899:G:T(1),4:1502628:C:T(1),4:1503673:G:A(1),4:1504171:T:C(1),4:1506111:A:G(1),4:1506398:A:G(1),4:1506970:T:C(1),4:1507548:G:A(1),4:1508261:C:G(1),4:1508508:C:T(1),4:1509530:C:T(1),4:1513740:G:A(1),4:1514252:C:A(1),4:1514557:G:A(1),4:1515620:C:T(1),4:1515827:G:C(1),4:1517581:G:A(1),4:1521003:T:G(1),4:1522108:C:G(1),4:1522321:C:A(1)
4	4:14263549:T:C	14263549	7.26e-05	29	10	14	2	1	2	4:14216574:C:T(1),4:14229719:T:C(1),4:14232056:T:C(1),4:14232453:T:A(1),4:14233265:T:C(1),4:14234469:G:A(1),4:14235085:C:A(1),4:14235105:T:C(1),4:14235331:T:C(1),4:14235863:G:C(1),4:14237111:G:C(1),4:14237850:T:C(1),4:14242032:T:G(1),4:14243885:C:G(1),4:14245558:C:A(1),4:14245822:G:A(1),4:14246872:T:C(1),4:14249091:T:C(1),4:14249954:T:A(1),4:14256573:G:A(1),4:14257152:G:A(1),4:14257631:G:A(1),4:1…
4	4:41835521:C:T	41835521	7.41e-06	60	20	39	0	0	1	4:41813010:A:G(1),4:41833493:T:C(1),4:41835843:T:C(1),4:41836321:T:A(1),4:41839504:T:C(1),4:41839642:A:C(1),4:41839731:T:C(1),4:41839958:A:G(1),4:41839997:A:G(1),4:41840254:G:A(1),4:41840270:A:G(1),4:41840374:T:C(1),4:41840411:A:G(1),4:41841043:C:T(1),4:41841135:C:T(1),4:41841142:C:G(1),4:41841212:G:C(1),4:41841224:T:C(1),4:41841253:T:A(1),4:41841334:C:A(1),4:41841451:A:G(1),4:41841514:G:A(1),4:4…
4	4:85395526:T:C	85395526	7.33e-05	82	24	5	16	37	0	4:85309078:G:A(1),4:85315581:A:G(1),4:85325413:G:C(1),4:85326010:G:C(1),4:85328262:G:A(1),4:85328308:G:A(1),4:85331923:T:C(1),4:85337493:A:G(1),4:85339890:T:C(1),4:85340255:G:A(1),4:85341562:C:A(1),4:85350285:C:T(1),4:85350682:T:C(1),4:85351117:C:A(1),4:85354274:G:A(1),4:85354402:T:C(1),4:85354405:G:A(1),4:85356057:T:C(1),4:85359985:T:C(1),4:85360324:T:C(1),4:85360483:T:C(1),4:85360572:G:C(1),4:8…
4	4:100805207:C:A	100805207	6.48e-05	240	71	98	49	20	2	4:100729985:C:T(1),4:100730746:G:A(1),4:100734068:C:T(1),4:100734264:G:A(1),4:100738035:T:G(1),4:100738397:T:A(1),4:100740434:T:C(1),4:100740709:C:A(1),4:100740770:T:G(1),4:100741559:A:C(1),4:100741660:G:A(1),4:100741805:T:G(1),4:100742456:C:T(1),4:100742608:G:A(1),4:100743145:C:A(1),4:100743513:T:G(1),4:100744321:G:A(1),4:100744401:C:A(1),4:100744454:T:C(1),4:100746338:G:A(1),4:100746459:G:C(1),…
4	4:115768950:T:C	115768950	3.15e-05	0	0	0	0	0	0	NONE
4	4:126773945:A:G	126773945	8.78e-05	235	177	25	22	11	0	4:126751642:A:T(1),4:126751975:C:A(1),4:126752473:G:A(1),4:126752842:G:A(1),4:126753046:C:T(1),4:126754260:A:T(1),4:126755568:T:A(1),4:126755606:T:C(1),4:126756970:T:C(1),4:126757057:T:C(1),4:126757351:C:T(1),4:126757627:T:C(1),4:126757641:A:G(1),4:126762573:A:T(1),4:126763987:C:A(1),4:126764282:T:C(1),4:126764691:G:A(1),4:126765188:T:G(1),4:126767141:G:T(1),4:126768406:G:A(1),4:126768534:G:A(1),…
4	4:140684726:T:C	140684726	6.76e-05	38	3	22	10	3	0	4:140607242:A:G(1),4:140625847:C:T(1),4:140631359:T:C(1),4:140639754:G:C(1),4:140646135:A:G(1),4:140646272:T:C(1),4:140646594:A:C(1),4:140650787:C:T(1),4:140651077:A:G(1),4:140653538:A:G(1),4:140657353:C:G(1),4:140662383:T:A(1),4:140665918:G:A(1),4:140668452:G:A(1),4:140670043:C:T(1),4:140677733:G:T(1),4:140677911:T:C(1),4:140678104:A:G(1),4:140678113:G:A(1),4:140678281:C:T(1),4:140678701:G:A(1),…
5	5:11174047:T:C	11174047	7.18e-05	40	2	12	20	4	2	5:11175377:T:A(1),5:11176387:T:C(1),5:11178648:C:T(1),5:11179087:T:C(1),5:11179193:T:C(1),5:11179494:T:C(1),5:11181476:T:C(1),5:11183807:T:A(1),5:11186652:G:A(1),5:11186685:G:A(1),5:11187809:G:A(1),5:11190339:T:C(1),5:11190655:C:G(1),5:11190998:C:A(1),5:11192130:A:G(1),5:11194840:T:G(1),5:11195722:T:C(1),5:11196712:T:C(1),5:11197025:G:T(1),5:11197322:T:C(1),5:11197495:G:T(1),5:11198429:A:G(1),5:1…
5	5:71260702:G:A	71260702	4.84e-05	7	3	2	0	1	1	5:71241377:C:T(1),5:71273347:G:A(1),5:71398418:C:T(1),5:71407250:A:T(1),5:71417122:C:T(1),5:71435815:G:T(1),5:71448748:G:A(1)
5	5:120363437:G:A	120363437	2.24e-05	159	8	77	35	25	14	5:120211759:A:T(1),5:120263424:C:G(1),5:120317035:A:G(1),5:120319789:C:A(1),5:120323581:A:C(1),5:120329590:T:C(1),5:120330657:T:C(1),5:120331271:C:T(1),5:120331294:C:T(1),5:120331512:T:C(1),5:120331625:A:G(1),5:120331891:T:C(1),5:120332995:T:C(1),5:120333458:T:C(1),5:120334802:T:C(1),5:120336041:T:C(1),5:120336836:G:A(1),5:120337628:T:A(1),5:120337775:C:A(1),5:120338508:G:A(1),5:120338661:T:A(1),…
6	6:12204587:G:A	12204587	2.7e-05	0	0	0	0	0	0	NONE
6	6:25241640:G:T	25241640	3.63e-05	2	0	1	1	0	0	6:25262097:T:C(1),6:25272126:C:T(1)
6	6:71609827:T:C	71609827	3.07e-05	42	9	0	17	16	0	6:71610796:G:A(1),6:71614476:A:C(1),6:71616299:A:T(1),6:71617830:A:T(1),6:71617999:C:T(1),6:71624625:C:T(1),6:71626203:G:C(1),6:71639382:T:C(1),6:71654318:C:T(1),6:71666609:C:T(1),6:71667568:A:G(1),6:71672286:G:A(1),6:71672591:C:T(1),6:71673750:C:A(1),6:71674227:C:T(1),6:71674547:A:G(1),6:71674782:G:A(1),6:71674852:A:G(1),6:71675587:G:C(1),6:71675774:G:A(1),6:71676111:A:C(1),6:71677143:A:G(1),6:7…
6	6:71613855:G:C	71613855	8.95e-05	100	79	20	0	1	0	6:71610778:A:T(1),6:71611889:T:C(1),6:71613651:T:C(1),6:71613747:T:C(1),6:71614109:G:A(1),6:71614662:T:C(1),6:71616453:C:A(1),6:71618168:G:A(1),6:71618632:T:C(1),6:71618730:T:C(1),6:71618855:T:A(1),6:71618857:T:A(1),6:71619783:G:A(1),6:71622486:T:C(1),6:71623253:G:A(1),6:71623655:G:C(1),6:71623710:A:G(1),6:71626015:G:A(1),6:71627608:T:C(1),6:71628040:A:T(1),6:71629494:G:A(1),6:71629759:G:A(1),6:7…
6	6:85901030:G:C	85901030	3.72e-05	115	68	5	16	25	1	6:85724717:T:C(1),6:85837288:G:A(1),6:85838092:T:G(1),6:85838838:C:A(1),6:85839475:T:C(1),6:85841217:T:C(1),6:85842716:T:C(1),6:85843886:G:A(1),6:85845426:G:A(1),6:85846086:G:A(1),6:85847497:G:A(1),6:85847574:T:C(1),6:85848089:T:C(1),6:85848309:T:G(1),6:85849026:G:A(1),6:85849584:C:A(1),6:85850811:T:C(1),6:85851800:T:C(1),6:85852418:G:C(1),6:85853792:T:C(1),6:85854068:T:C(1),6:85856700:C:A(1),6:8…
6	6:106366653:G:A	106366653	9.16e-05	22	9	9	0	3	1	6:106330503:C:T(1),6:106333604:A:T(1),6:106356883:C:T(1),6:106358865:T:C(1),6:106361724:T:C(1),6:106363476:G:A(1),6:106367446:G:T(1),6:106368071:A:G(1),6:106371567:C:T(1),6:106373715:G:A(1),6:106374679:G:C(1),6:106374868:C:A(1),6:106376512:C:T(1),6:106378728:G:A(1),6:106379699:C:A(1),6:106380131:G:A(1),6:106381392:T:C(1),6:106382284:T:C(1),6:106382654:T:C(1),6:106383889:G:A(1),6:106385525:G:A(1),…
6	6:165527238:A:G	165527238	8.78e-05	30	2	6	6	14	2	6:165481325:G:A(1),6:165488694:G:A(1),6:165491708:G:A(1),6:165507771:G:T(1),6:165512420:C:A(1),6:165520199:G:T(1),6:165524046:A:G(1),6:165534627:A:G(1),6:165534667:T:C(1),6:165534865:T:C(1),6:165535350:G:A(1),6:165539910:T:C(1),6:165540109:T:C(1),6:165541839:G:T(1),6:165541910:C:T(1),6:165543398:T:C(1),6:165544269:T:C(1),6:165545032:A:T(1),6:165545208:G:A(1),6:165545984:G:A(1),6:165546419:C:A(1),…
7	7:10506254:T:C	10506254	4.62e-05	329	143	35	136	15	0	7:10389199:T:C(1),7:10390515:G:C(1),7:10395970:T:C(1),7:10396118:T:C(1),7:10396579:T:C(1),7:10397301:T:C(1),7:10403152:T:C(1),7:10405496:T:A(1),7:10406602:T:C(1),7:10408954:G:T(1),7:10412294:T:C(1),7:10418762:C:A(1),7:10419103:T:A(1),7:10420521:G:A(1),7:10424982:T:C(1),7:10427638:T:A(1),7:10430812:T:G(1),7:10432011:A:G(1),7:10440825:A:G(1),7:10447112:T:A(1),7:10447278:G:A(1),7:10449020:T:C(1),7:1…
7	7:105765078:C:T	105765078	5.04e-05	82	1	8	49	14	10	7:105713184:G:A(1),7:105727346:C:A(1),7:105727907:G:A(1),7:105729977:A:T(1),7:105735042:A:G(1),7:105737166:A:G(1),7:105739546:A:G(1),7:105745093:G:C(1),7:105748847:T:C(1),7:105749843:C:T(1),7:105751781:G:A(1),7:105762715:A:T(1),7:105763167:T:C(1),7:105763426:A:G(1),7:105763977:T:A(1),7:105764594:A:G(1),7:105765132:T:C(1),7:105765999:G:T(1),7:105766161:C:T(1),7:105766244:C:T(1),7:105766466:C:T(1),…
7	7:150133062:A:G	150133062	4.57e-05	47	1	3	31	10	2	7:150083963:T:C(1),7:150094851:G:A(1),7:150095271:T:C(1),7:150103137:T:C(1),7:150106048:A:T(1),7:150106545:C:G(1),7:150106635:G:A(1),7:150108043:G:A(1),7:150121616:A:C(1),7:150124852:G:A(1),7:150124968:G:A(1),7:150125010:T:G(1),7:150125056:T:C(1),7:150125063:G:A(1),7:150125128:G:C(1),7:150125380:C:T(1),7:150125418:T:C(1),7:150125425:C:T(1),7:150125479:T:C(1),7:150126772:G:C(1),7:150127322:G:A(1),…
8	8:2282334:G:T	2282334	2.88e-05	79	28	24	27	0	0	8:2244315:T:C(1),8:2260986:G:T(1),8:2282275:T:C(1),8:2289496:G:A(1),8:2289839:G:A(1),8:2289893:G:A(1),8:2290025:T:G(1),8:2290204:T:A(1),8:2292517:A:G(1),8:2293426:C:A(1),8:2295755:G:A(1),8:2300763:C:T(1),8:2300824:G:C(1),8:2302926:C:T(1),8:2306815:T:C(1),8:2308923:C:G(1),8:2309900:G:C(1),8:2310018:A:T(1),8:2311614:G:A(1),8:2311721:G:A(1),8:2314436:A:T(1),8:2314764:G:A(1),8:2316868:T:C(1),8:231703…
8	8:55209561:G:A	55209561	4.71e-05	76	1	17	39	18	1	8:55159088:G:A(1),8:55159380:A:G(1),8:55160767:C:T(1),8:55160892:C:A(1),8:55161903:G:A(1),8:55161937:A:G(1),8:55162456:A:G(1),8:55162863:T:G(1),8:55167462:C:T(1),8:55171379:T:C(1),8:55171472:A:G(1),8:55171729:G:C(1),8:55171846:G:A(1),8:55171903:C:A(1),8:55171909:G:A(1),8:55172481:C:T(1),8:55173056:T:G(1),8:55173207:G:A(1),8:55173674:T:C(1),8:55173722:G:T(1),8:55173791:G:A(1),8:55174392:A:G(1),8:5…
8	8:89096816:C:G	89096816	5.3e-05	64	13	10	31	9	1	8:89089635:C:G(1),8:89090920:A:G(1),8:89092101:T:C(1),8:89092757:G:A(1),8:89093298:T:C(1),8:89093395:G:A(1),8:89094782:G:C(1),8:89095275:T:C(1),8:89095623:A:C(1),8:89096765:G:A(1),8:89098320:T:C(1),8:89099396:T:A(1),8:89102977:T:G(1),8:89103325:T:C(1),8:89106786:T:A(1),8:89108432:T:C(1),8:89109298:G:A(1),8:89110193:A:G(1),8:89113836:G:A(1),8:89115041:T:C(1),8:89115746:A:G(1),8:89116407:T:C(1),8:8…
8	8:117916281:T:C	117916281	6.01e-05	98	49	45	1	3	0	8:117819007:T:C(1),8:117819131:A:C(1),8:117819225:G:C(1),8:117820361:A:G(1),8:117820874:T:A(1),8:117823070:G:C(1),8:117823149:C:T(1),8:117823217:G:A(1),8:117823255:G:A(1),8:117823763:G:A(1),8:117830986:G:A(1),8:117831657:G:C(1),8:117832076:A:G(1),8:117832454:T:C(1),8:117832895:A:T(1),8:117833190:C:A(1),8:117833248:T:A(1),8:117833746:G:A(1),8:117836214:G:A(1),8:117838267:C:T(1),8:117838623:G:A(1),…
9	9:19138297:T:G	19138297	8.7e-05	27	1	7	17	2	0	9:19133169:A:T(1),9:19133732:G:A(1),9:19135365:T:A(1),9:19135603:G:A(1),9:19137328:G:A(1),9:19137825:A:G(1),9:19137994:T:C(1),9:19138627:T:C(1),9:19138990:T:C(1),9:19139227:C:A(1),9:19139248:G:A(1),9:19139633:C:A(1),9:19142150:T:C(1),9:19142290:G:C(1),9:19143305:T:A(1),9:19143737:C:G(1),9:19143844:T:C(1),9:19143918:T:C(1),9:19145435:G:A(1),9:19146715:G:A(1),9:19147539:G:T(1),9:19148533:A:G(1),9:1…
9	9:110214347:G:A	110214347	6.72e-05	6	3	0	2	1	0	9:110204331:G:A(1),9:110205191:G:A(1),9:110214615:C:T(1),9:110221958:C:T(1),9:110229609:T:C(1),9:110231451:G:A(1)
9	9:110438107:G:A	110438107	4.18e-05	46	16	13	3	5	9	9:110395416:A:C(1),9:110402835:C:G(1),9:110411777:A:T(1),9:110432131:G:A(1),9:110432389:G:A(1),9:110433261:T:A(1),9:110434141:A:T(1),9:110434545:A:G(1),9:110434659:C:T(1),9:110435685:T:C(1),9:110435804:G:C(1),9:110435868:A:G(1),9:110436690:G:C(1),9:110436996:G:A(1),9:110437741:G:A(1),9:110438015:G:A(1),9:110438279:G:A(1),9:110438441:C:T(1),9:110438476:C:T(1),9:110438756:A:G(1),9:110439352:T:C(1),…
10	10:20922643:T:C	20922643	3.03e-05	101	13	11	7	33	37	10:20913918:C:T(1),10:20914004:C:T(1),10:20915085:A:T(1),10:20915100:A:G(1),10:20915658:A:G(1),10:20918938:T:G(1),10:20921498:T:C(1),10:20922202:C:A(1),10:20923412:A:G(1),10:20923528:A:C(1),10:20923909:G:A(1),10:20930458:T:C(1),10:20930507:G:T(1),10:20931834:G:A(1),10:20934546:G:A(1),10:20936766:T:G(1),10:20937332:T:A(1),10:20937471:G:C(1),10:20938264:T:G(1),10:20939009:G:A(1),10:20939027:C:T(1),…
10	10:66904087:C:T	66904087	2.49e-05	150	10	49	73	18	0	10:66657304:A:G(1),10:66658948:A:G(1),10:66682642:T:C(1),10:66696952:G:A(1),10:66702282:G:T(1),10:66705778:G:A(1),10:66706553:G:C(1),10:66708470:T:A(1),10:66708672:G:C(1),10:66709991:A:G(1),10:66720567:A:G(1),10:66726781:G:A(1),10:66726815:G:A(1),10:66727627:C:T(1),10:66728198:G:T(1),10:66729115:C:T(1),10:66730110:A:T(1),10:66730658:G:A(1),10:66732524:C:T(1),10:66733358:G:A(1),10:66733870:A:C(1),…
10	10:129795715:G:A	129795715	7.73e-05	39	6	7	24	2	0	10:129775360:C:T(1),10:129779318:C:T(1),10:129780067:C:A(1),10:129781071:T:C(1),10:129782299:C:T(1),10:129783996:G:T(1),10:129784083:G:A(1),10:129784197:A:T(1),10:129784830:T:C(1),10:129785135:G:A(1),10:129785814:A:T(1),10:129786367:G:T(1),10:129786662:T:A(1),10:129789023:C:T(1),10:129789784:C:T(1),10:129789933:G:A(1),10:129789935:G:A(1),10:129790804:T:A(1),10:129790896:G:A(1),10:129791418:G:T(1)…
11	11:2477461:G:A	2477461	5.78e-05	26	0	6	8	8	4	11:2476820:T:C(1),11:2477285:C:T(1),11:2477492:G:A(1),11:2478432:G:A(1),11:2478867:G:A(1),11:2479195:C:T(1),11:2479938:G:A(1),11:2480464:C:T(1),11:2480473:C:G(1),11:2480701:C:G(1),11:2480845:T:G(1),11:2480846:G:C(1),11:2481140:T:C(1),11:2482092:C:T(1),11:2485092:C:T(1),11:2485486:G:A(1),11:2486120:T:G(1),11:2486550:C:T(1),11:2488873:G:A(1),11:2489342:C:T(1),11:2491261:G:A(1),11:2491604:C:T(1),11:…
11	11:26837001:T:G	26837001	2.66e-05	95	54	9	18	9	5	11:26777145:G:A(1),11:26781674:T:C(1),11:26792264:T:G(1),11:26792324:T:C(1),11:26792747:T:C(1),11:26799057:G:C(1),11:26803448:G:A(1),11:26803626:T:C(1),11:26803981:T:C(1),11:26804063:T:C(1),11:26804120:T:G(1),11:26804315:T:G(1),11:26804597:T:C(1),11:26804845:G:A(1),11:26807012:T:C(1),11:26807162:T:C(1),11:26807179:G:A(1),11:26808207:T:C(1),11:26808304:T:C(1),11:26808804:T:C(1),11:26810676:C:A(1),…
11	11:109936027:G:A	109936027	5.22e-07	15	13	2	0	0	0	11:109900455:C:A(1),11:109911415:C:A(1),11:109919111:C:T(1),11:109919709:G:T(1),11:109922520:A:T(1),11:109922577:C:T(1),11:109939885:A:G(1),11:109939964:G:T(1),11:109940705:A:C(1),11:109944838:G:T(1),11:109944920:A:G(1),11:109959638:G:A(1),11:109961376:T:C(1),11:109962432:G:A(1),11:109968706:G:A(1)
12	12:4675548:A:G	4675548	1.07e-05	48	3	13	21	7	4	12:4585428:T:C(1),12:4626131:C:T(1),12:4627414:C:T(1),12:4648610:A:G(1),12:4649676:G:A(1),12:4650065:C:T(1),12:4651494:T:G(1),12:4655670:C:G(1),12:4656510:G:A(1),12:4657203:A:T(1),12:4658339:G:C(1),12:4658562:A:C(1),12:4658749:C:A(1),12:4659735:T:C(1),12:4660259:A:G(1),12:4664821:C:T(1),12:4667282:A:T(1),12:4667887:A:T(1),12:4667910:A:C(1),12:4669500:G:C(1),12:4669740:G:T(1),12:4670215:C:G(1),12:…
12	12:41231507:C:T	41231507	2.87e-05	174	6	13	89	54	12	12:41212858:C:A(1),12:41213987:G:A(1),12:41218490:T:A(1),12:41219559:A:T(1),12:41219614:G:C(1),12:41219921:A:G(1),12:41222808:T:G(1),12:41222963:G:A(1),12:41223252:C:G(1),12:41227979:C:A(1),12:41232094:G:A(1),12:41233029:A:C(1),12:41233179:G:A(1),12:41233444:G:A(1),12:41233569:G:A(1),12:41234142:T:C(1),12:41234175:G:A(1),12:41234584:A:C(1),12:41234818:T:G(1),12:41234882:C:A(1),12:41235592:G:A(1),…
12	12:93316846:G:A	93316846	9.06e-05	82	37	21	11	13	0	12:93067855:T:C(1),12:93067921:G:C(1),12:93067971:T:C(1),12:93068075:C:A(1),12:93068486:T:C(1),12:93068714:T:C(1),12:93070809:T:C(1),12:93070936:G:A(1),12:93076398:T:G(1),12:93077468:C:A(1),12:93077793:T:C(1),12:93077801:T:C(1),12:93077859:T:C(1),12:93077908:C:A(1),12:93077932:G:A(1),12:93080536:G:A(1),12:93080839:T:C(1),12:93081207:G:A(1),12:93081353:G:C(1),12:93083990:T:C(1),12:93084054:G:A(1),…
12	12:100045567:T:G	100045567	6.7e-05	27	26	1	0	0	0	12:100051003:T:C(1),12:100071760:T:A(1),12:100085105:G:A(1),12:100099072:G:C(1),12:100103164:T:C(1),12:100104493:C:A(1),12:100104591:G:C(1),12:100104616:G:A(1),12:100104776:C:A(1),12:100105064:T:C(1),12:100105454:T:A(1),12:100106130:C:A(1),12:100106409:T:C(1),12:100106720:T:C(1),12:100107214:T:G(1),12:100107913:T:C(1),12:100109808:T:C(1),12:100110115:C:A(1),12:100110419:T:C(1),12:100111482:G:C(1)…
12	12:102007433:T:C	102007433	1.88e-05	57	1	0	26	21	9	12:101994678:T:C(1),12:101996918:T:C(1),12:101998203:T:C(1),12:102003816:C:T(1),12:102004539:C:T(1),12:102004876:G:C(1),12:102006501:G:A(1),12:102006992:C:T(1),12:102008823:G:A(1),12:102009069:G:C(1),12:102009503:A:T(1),12:102009916:C:T(1),12:102015981:C:A(1),12:102016709:G:A(1),12:102022264:A:G(1),12:102027168:T:C(1),12:102029166:C:T(1),12:102031711:G:A(1),12:102032917:G:T(1),12:102034120:T:G(1)…
13	13:25234163:T:C	25234163	7.17e-05	88	50	15	14	9	0	13:25212502:T:C(1),13:25212832:T:C(1),13:25215889:C:T(1),13:25216823:C:T(1),13:25218833:A:G(1),13:25222187:C:T(1),13:25224575:G:C(1),13:25225410:G:A(1),13:25227978:C:G(1),13:25230360:G:A(1),13:25231670:T:A(1),13:25231715:T:C(1),13:25231740:T:G(1),13:25232163:G:A(1),13:25232217:T:C(1),13:25232531:T:C(1),13:25233749:T:C(1),13:25233849:T:G(1),13:25234738:G:A(1),13:25235123:T:C(1),13:25235189:C:A(1),…
14	14:49029716:T:C	49029716	1.31e-05	81	4	21	50	0	6	14:49010355:T:C(1),14:49010592:T:C(1),14:49011151:A:G(1),14:49019582:C:T(1),14:49022800:C:G(1),14:49025376:G:A(1),14:49025518:C:T(1),14:49026247:C:G(1),14:49026950:C:A(1),14:49026984:T:G(1),14:49029602:G:A(1),14:49030132:T:C(1),14:49030208:C:T(1),14:49030576:T:C(1),14:49030603:A:G(1),14:49030985:C:G(1),14:49031427:C:A(1),14:49031544:T:C(1),14:49031934:A:G(1),14:49032991:C:T(1),14:49033826:C:T(1),…
14	14:60689178:A:C	60689178	6.56e-06	70	23	28	9	2	8	14:60451580:G:A(1),14:60453963:C:A(1),14:60456845:G:A(1),14:60456971:T:G(1),14:60468220:T:G(1),14:60476959:T:A(1),14:60486610:T:C(1),14:60492008:C:A(1),14:60492173:T:G(1),14:60493674:C:A(1),14:60494285:T:C(1),14:60496476:C:A(1),14:60498876:T:C(1),14:60500802:G:A(1),14:60510002:C:A(1),14:60513652:T:C(1),14:60517036:T:C(1),14:60526491:T:C(1),14:60528039:G:A(1),14:60528627:C:A(1),14:60530838:T:C(1),…
14	14:86036661:G:A	86036661	6.5e-05	78	21	26	25	5	1	14:86003868:G:A(1),14:86007650:A:G(1),14:86008648:G:C(1),14:86008743:G:A(1),14:86009958:C:T(1),14:86010286:T:C(1),14:86011100:T:G(1),14:86011342:A:G(1),14:86012725:T:C(1),14:86012848:G:C(1),14:86012864:C:G(1),14:86012965:G:C(1),14:86014109:G:A(1),14:86014525:G:A(1),14:86014617:T:G(1),14:86015223:G:T(1),14:86016830:G:A(1),14:86017223:G:T(1),14:86017483:A:G(1),14:86017685:C:T(1),14:86017952:G:A(1),…
15	15:99178274:T:G	99178274	2.53e-06	40	10	15	5	8	2	15:99166507:T:A(1),15:99170046:C:T(1),15:99170496:A:G(1),15:99170786:A:G(1),15:99171066:G:T(1),15:99172397:T:C(1),15:99172668:G:A(1),15:99173387:C:T(1),15:99174214:G:A(1),15:99174528:G:A(1),15:99175000:A:G(1),15:99176197:G:C(1),15:99176475:T:C(1),15:99176551:C:T(1),15:99176711:T:G(1),15:99176912:G:A(1),15:99179455:T:C(1),15:99180205:T:C(1),15:99180368:A:C(1),15:99180380:A:C(1),15:99182932:T:C(1),…
16	16:78172493:A:G	78172493	9.66e-05	161	50	15	52	44	0	16:78105366:T:C(1),16:78107532:G:T(1),16:78107905:G:A(1),16:78108621:C:G(1),16:78110144:A:T(1),16:78110418:G:A(1),16:78110502:G:A(1),16:78113206:T:C(1),16:78115508:C:T(1),16:78115722:T:C(1),16:78117532:G:A(1),16:78117816:A:G(1),16:78120231:C:G(1),16:78120389:G:A(1),16:78120449:G:T(1),16:78121762:C:T(1),16:78122576:A:G(1),16:78122848:G:A(1),16:78123920:C:T(1),16:78124716:T:C(1),16:78125171:C:T(1),…
16	16:84991889:C:A	84991889	3.67e-05	15	9	4	2	0	0	16:84981998:T:C(1),16:84982595:T:G(1),16:84983235:G:A(1),16:84984455:T:C(1),16:84987679:C:A(1),16:84987947:G:A(1),16:84988111:G:A(1),16:84995658:G:A(1),16:84996352:T:C(1),16:84996447:T:C(1),16:84997492:C:A(1),16:84997891:G:T(1),16:85000226:G:A(1),16:85001813:C:A(1),16:85002012:G:A(1)
17	17:3869263:G:T	3869263	3.91e-05	292	111	107	51	15	8	17:3843958:C:T(1),17:3844787:C:G(1),17:3847208:C:A(1),17:3847312:C:T(1),17:3851451:C:T(1),17:3852055:A:G(1),17:3855813:C:T(1),17:3855988:A:G(1),17:3856353:G:C(1),17:3857498:C:T(1),17:3857883:C:T(1),17:3857915:T:C(1),17:3858078:C:T(1),17:3858204:A:G(1),17:3858883:A:G(1),17:3859365:G:A(1),17:3859425:T:C(1),17:3859936:C:T(1),17:3860356:A:T(1),17:3860464:C:T(1),17:3860554:T:C(1),17:3860620:C:T(1),17:…
17	17:4436897:G:A	4436897	4.29e-08	20	11	5	3	0	1	17:4423541:G:T(1),17:4429147:G:A(1),17:4429265:C:G(1),17:4429590:G:A(1),17:4429853:G:A(1),17:4431940:T:G(1),17:4433600:G:T(1),17:4436869:C:T(1),17:4437214:C:T(1),17:4437925:C:T(1),17:4441309:C:A(1),17:4444164:G:A(1),17:4446457:G:A(1),17:4448756:C:T(1),17:4449559:G:A(1),17:4449662:T:C(1),17:4449710:G:A(1),17:4450823:G:T(1),17:4453815:C:T(1),17:4454876:C:T(1)
17	17:8334001:C:T	8334001	6.32e-05	139	4	6	40	88	1	17:8332598:G:A(1),17:8333141:G:A(1),17:8339283:C:T(1),17:8339494:C:T(1),17:8340866:A:G(1),17:8348503:G:A(1),17:8352844:A:G(1),17:8353136:C:T(1),17:8353351:T:A(1),17:8353365:T:C(1),17:8354833:G:A(1),17:8355481:G:A(1),17:8355629:T:G(1),17:8356247:G:A(1),17:8356993:C:A(1),17:8359503:G:C(1),17:8360460:C:T(1),17:8360649:T:C(1),17:8362581:A:G(1),17:8363624:G:A(1),17:8366163:C:T(1),17:8368590:T:C(1),17:…
17	17:18599386:T:A	18599386	8.88e-05	42	17	14	8	3	0	17:18565423:G:A(1),17:18574998:A:T(1),17:18577380:T:C(1),17:18583243:C:T(1),17:18583402:T:C(1),17:18583588:G:A(1),17:18583627:A:G(1),17:18591213:T:C(1),17:18594860:T:C(1),17:18595453:A:T(1),17:18595652:G:A(1),17:18597417:T:C(1),17:18598047:G:T(1),17:18598568:T:C(1),17:18599589:G:A(1),17:18601000:G:A(1),17:18601403:G:C(1),17:18601780:T:C(1),17:18602476:G:A(1),17:18602826:T:C(1),17:18603531:T:C(1),…
17	17:66653301:C:G	66653301	6.32e-05	48	16	13	9	6	4	17:66603036:G:A(1),17:66604142:T:G(1),17:66604445:G:A(1),17:66616639:T:C(1),17:66619054:T:C(1),17:66619973:G:A(1),17:66622237:T:A(1),17:66625662:G:A(1),17:66627682:G:A(1),17:66628382:C:T(1),17:66629181:G:A(1),17:66633133:A:G(1),17:66633305:C:T(1),17:66633570:G:A(1),17:66634140:C:T(1),17:66639907:T:C(1),17:66641302:A:T(1),17:66653340:T:C(1),17:66654709:G:A(1),17:66655768:G:A(1),17:66657636:G:A(1),…
18	18:9849260:T:C	9849260	9.27e-06	68	1	22	15	23	7	18:9840230:G:A(1),18:9840712:G:A(1),18:9840744:G:A(1),18:9840750:T:C(1),18:9840963:T:C(1),18:9840972:G:T(1),18:9840988:A:G(1),18:9841397:G:A(1),18:9842683:T:C(1),18:9843664:C:A(1),18:9844306:T:C(1),18:9844729:G:A(1),18:9845307:T:C(1),18:9845857:C:A(1),18:9846553:T:G(1),18:9846931:T:C(1),18:9846933:T:C(1),18:9847545:T:G(1),18:9848371:C:A(1),18:9848613:T:C(1),18:9849009:G:A(1),18:9849275:C:A(1),18:…
18	18:24123575:T:C	24123575	4.62e-05	55	33	6	13	3	0	18:24096229:C:T(1),18:24096387:T:G(1),18:24096493:C:T(1),18:24098036:C:A(1),18:24099904:G:A(1),18:24101709:C:A(1),18:24102901:A:G(1),18:24104317:G:A(1),18:24108797:T:C(1),18:24110138:C:A(1),18:24111764:G:A(1),18:24111941:G:A(1),18:24112479:G:C(1),18:24113300:T:C(1),18:24114806:T:G(1),18:24116103:T:C(1),18:24118039:T:C(1),18:24119079:T:A(1),18:24121087:G:A(1),18:24121251:G:A(1),18:24121351:G:C(1),…
18	18:59580208:C:T	59580208	9.53e-05	19	15	2	0	2	0	18:59566360:G:A(1),18:59568769:C:A(1),18:59569880:C:T(1),18:59573752:T:C(1),18:59573950:A:G(1),18:59574193:G:A(1),18:59575544:A:G(1),18:59575588:T:C(1),18:59577897:C:G(1),18:59579026:C:G(1),18:59581799:C:T(1),18:59581954:T:G(1),18:59584897:G:A(1),18:59585231:C:G(1),18:59586364:G:A(1),18:59588876:A:G(1),18:59589917:C:T(1),18:59591769:G:T(1),18:59607217:C:T(1)
18	18:65710011:A:C	65710011	2.73e-05	83	83	0	0	0	0	18:65624276:G:T(1),18:65624288:T:A(1),18:65626803:G:T(1),18:65626896:C:T(1),18:65627595:T:C(1),18:65630656:C:G(1),18:65630947:A:T(1),18:65631381:A:G(1),18:65631583:G:A(1),18:65636703:C:T(1),18:65637046:G:A(1),18:65638465:C:T(1),18:65638804:T:C(1),18:65643293:C:A(1),18:65646869:G:A(1),18:65649740:G:A(1),18:65651963:A:T(1),18:65652511:G:C(1),18:65653137:G:T(1),18:65657217:G:A(1),18:65657760:G:T(1),…
19	19:48119266:T:C	48119266	3.31e-05	0	0	0	0	0	0	NONE
20	20:8181088:T:A	8181088	4.23e-05	109	11	26	41	19	12	20:8123737:T:C(1),20:8124473:G:A(1),20:8124682:G:T(1),20:8126920:T:C(1),20:8128582:C:T(1),20:8130943:C:T(1),20:8133109:G:T(1),20:8134140:C:A(1),20:8136686:A:G(1),20:8140769:C:A(1),20:8140925:C:T(1),20:8141433:G:T(1),20:8141925:A:G(1),20:8144135:G:A(1),20:8144640:A:G(1),20:8147916:C:A(1),20:8148902:T:C(1),20:8149100:G:C(1),20:8149699:T:A(1),20:8150408:G:T(1),20:8152623:C:T(1),20:8153262:T:C(1),20:…
20	20:36916437:T:C	36916437	4.45e-05	0	0	0	0	0	0	NONE
21	21:39722913:T:C	39722913	5.04e-05	44	17	5	10	10	2	21:39650903:G:A(1),21:39659766:C:A(1),21:39667300:T:C(1),21:39669518:T:C(1),21:39670772:C:A(1),21:39671476:G:A(1),21:39673981:T:C(1),21:39690245:G:C(1),21:39691205:G:A(1),21:39694456:G:A(1),21:39695532:A:G(1),21:39696186:G:T(1),21:39696219:A:C(1),21:39696476:T:C(1),21:39697436:C:A(1),21:39703647:C:T(1),21:39707448:T:C(1),21:39707909:G:A(1),21:39708557:T:C(1),21:39710461:G:C(1),21:39710855:T:A(1),…
22	22:28215389:C:T	28215389	4.05e-05	3	3	0	0	0	0	22:28204797:T:C(1),22:28213044:C:T(1),22:28213866:C:T(1)
22	22:45647100:G:A	45647100	1.85e-05	138	103	4	5	20	6	22:45589703:G:C(1),22:45589817:T:C(1),22:45590117:A:G(1),22:45592580:T:C(1),22:45594002:A:G(1),22:45594044:A:C(1),22:45595278:G:C(1),22:45595721:G:A(1),22:45596506:G:A(1),22:45602308:C:T(1),22:45602407:G:A(1),22:45602620:G:A(1),22:45602925:T:C(1),22:45603033:G:C(1),22:45604442:C:T(1),22:45604820:C:A(1),22:45605118:T:C(1),22:45605804:A:G(1),22:45605848:C:T(1),22:45606098:A:C(1),22:45606159:T:C(1),…
